# Supplementary material for: Sequencing an F1 hybrid of Silurus asotus and S. meridionalis enabled the assembly of high-quality parental genomes
Source: Sci Rep. 2021 Jul 5;11:13797. doi: 10.1038/s41598-021-93257-x (PMC8257616; doi:10.1038/s41598-021-93257-x)
Supplement: Supplementary file 10 — Supplementary Information 10. [file 41598_2021_93257_MOESM10_ESM.gz]

Archive with 1 entries (1 files):
- all.cases.out
