# Supplementary material for: Sequencing an F1 hybrid of Silurus asotus and S. meridionalis enabled the assembly of high-quality parental genomes
Source: Sci Rep. 2021 Jul 5;11:13797. doi: 10.1038/s41598-021-93257-x (PMC8257616; doi:10.1038/s41598-021-93257-x)
Supplement: Supplementary file 10 — Supplementary Information 10. [file 41598_2021_93257_MOESM10_ESM.gz › all.cases.out]

case1000
>Sa_scaffold7298_37847_38344
 -----------------------------------------------------------------------------------------------------TTCAATCAGCCCAAGTTCTCCCACGCCACCCCACTGCTGCGCTCCCTTCACTGGCTTCCAGTAGCTGCACGTATCAGATTCAAAACACTGATGCTTGCCTACAAGGCCAAAAATGGACCAGCACCATTTTACCTCAGTGACCTCATCACATCTTGCACTGCACCACGCTGTCTGAGATCCTCCAGCACTGCTCGACTGGTACCACCTTCTCTCAGAATGAGAGGTAAGTACAATTTAAGGCTCTTCTCTGTTCTGGCACCGAGGTGGTGGAATGAACTTCCCCTAGATGTCCGTACAGCAAACCTACCG------------CGACGACTGAAAACCTACCTCTTCCTAAAATACCTAAATTAGCACTTTCCAAGTTTGTAGAATTCGAGTTTTATTTATATTGAGTTTGTATTCTTGCGTACCAGTGTAGATTTGTTCACTACTAGAGATTTAAAGCACGTTTGTACGTCGCTCTGGATAAGGGCGTCTGCTAAATGCCACAAATGTAAA--------------------------------------------------------------------------------------------------------
 >Sa_scaffold7298_37847_38350
 -----------------------------------------------------------------------------------------------------TTCAATCAGCCCAAGTTCTCCCACGCCACCCCACTGCTGCGCTCCCTTCACTGGCTTCCAGTAGCTGCACGTATCAGATTCAAAACACTGATGCTTGCCTACAAGGCCAAAAATGGACCAGCACCATTTTACCTCAGTGACCTCATCACATCTTGCACTGCACCACGCTGTCTGAGATCCTCCAGCACTGCTCGACTGGTACCACCTTCTCTCAGAATGAGAGGTAAGTACAATTTAAGGCTCTTCTCTGTTCTGGCACCGAGGTGGTGGAATGAACTTCCCCTAGATGTCCGTACAGCAAACCTACCG------------CGACGACTGAAAACCTACCTCTTCCTAAAATACCTAAATTAGCACTTTCCAAGTTTGTAGAATTCGAGTTTTATTTATATTGAGTTTGTATTCTTGCGTACCAGTGTAGATTTGTTCACTACTAGAGATTTAAAGCACGTTTGTACGTCGCTCTGGATAAGGGCGTCTGCTAAATGCCACAAATGTAAA-----AATGTA---------------------------------------------------------------------------------------------
 >Sa_chr11_24254727_24255221_rev
 TCATTTCAAGACTGGACTACTGCAACTCTCTGCTGGCAGGTAT-CCCCTGAACGCTATTCGTCCACTGCAAATGATCCAAAATGCAGCTGCACGACTTGTGTTCAATCAGCCCAAGTCTTCCCACGCCACCCCACTGCTGCGCTCCCTTCACTGGCTTCCAGTAGCTGCACGTATCAGATTCAAAACACTGATGGTTGCCTACAAGGCAAAAAATGGACCAGCACCATCTTACCTC-------------------GCACTGCACCACGCTGTCTAAGATCCTCCAGCACTGCTTGACTGGTACCACCTTCTCTCAGAATGAGAGGTAAGTACAATTCAAGGCTCTTCTCTATTCTGGCACCGAGGTGGTGGAATGAACTTCCCCTAGATGTCCGTACAGCAGAGTCCCTGATTATCTTTAAGCGACGACTGAAGACCTACCTCTTCCTGAAATACCTAAATTAGCACTTTCCAAGTTTGTAGAATTCGAGTTATATTTATATTGAGTTTGTATTCTTGCGTACCAGTGTAGATTTATTCACTACTAAAGATTTAAAGCACGTTTGTACGTCGCCCTGGATAAGGGCGTCTGCTAA-TGCCGCAAATGTAAAATGTAAATGGGAACAATAGTGATTAATGATTCTTCGTTGGGAAACAGTGATTAGTGATTAGATATTGGTGATCAGTAATAGGAAATTAGAAACAATAGTGATCT
 >seq_of_sec2
 -----------------------------------------------------------------------------------------------------TTCAATCAGCCCAAGTTCTCCCACGCCACCCCACTGCTGCGCTCCCTTCACTGGCTTCCAGTAGCTGCACGTATCAGATTCAAAACACTGATGCTTGCCTACAAGGCCAAAAATGGACCAGCACCATTTTACCTCAGTGACCTCATCACATCTTGCACTGCACCACGCTGTCTGAGATCCTCCAGCACTGCTCGACTGGTACCACCTTCTCTCAGAATGAGAGGTAAGTACAATTTAAGGCTCTTCTCTGTTCTGGCACCGAGGTGGTGGAATGAACTTCCCCTAGATGTCCGTACAGCAAACCTACCG------------CGACGACTGAAAACCTACCTCTTCCTAAAATACCTAAATTAGCACTTTCCAAGTTTGTAGAATTCGAGTTTTATTTATATTGAGTTTGTATTCTTGCGTACCAGTGTAGATTTGTTCACTACTAGAGATTTAAAGCACGTTTGTACGTCGCTCTGGATAAGGGCGTCTGCTAAATGCCACAAATGTAAA--------------------------------------------------------------------------------------------------------
 >Sm_chr14_11335719_11336228
 --ATTTCAAGACTGGACTACTGCAACTCTCTGCTGGCAGGTCTTCCCCTGAACGCTATTCGTCCACTGCAAATGATCCAAAACGCAGCTGCACGACTTGTGTTCAATCAGCCCAAGTTTTCCCACACCACCCCACTGCTGCGCTCCCTTCACTGGCTTCCAGTAGCTGCACGTATCAGGTTCAAAACACTGATGCTTGCCTACAAGGCCAAAAATGGACCAGCACCATCTTACCTCAGTGACCTCATCACATCTCGCACTGCACCACGCTGTCTGAGATCCTCCAGCACTGCTCGACTGGTACCACCTTCTCTCAGAATGAGAGGTAAGTACAATTTAAGGCTCTTCTCTGTTCTGGCACCGAGGTGGTGGAATGAACTTCCCCTAGATGTCCGTACAGCAGAGTCCCTGATTTTCTTTAAGCGACAACTGAAGACCTACCTCTTCCTAAAATACCTAAATTAGCACTTTCCAAGTTTGTAGAATTCGAGTTATATTTATATTGAGTTTGTATTCTTGCGTACCAGTGTAGATTTATTCACTACTAGAGATTTAAAGCACGTTTGTACGTCGTTCTGGATAAGGGCGTCTGCTAAATGCCGCAAATGTAAA-TGTAAATGTAAATAATAAACTCATCAAAACCATTGCTGATGTGGGTGGTTTGTTGGCTTGCTGCAAGAGATAA---ATATATATTCATTGATTCTTTTTTTTC

case1001
>Sa_scaffold16809_1809_2448
 ------------------------------------------------------------------------------------------------------------------------------------------------------------------------------------------------------------------------------------------------------------------------------------------------------------------------------------------------------------------------------------------------------------------------------------------------------------------------------------------------------------------------------------------------------------------------------------------------------------------------------------------------------------------------------------------------------------------------------------------------------------------------------------------------------------------------------------------------------------------------------------------------------------------------------------------------------------------------------------------------------------------------------------------------------------------------------------------------------------------------------------------------------------------------------------------------------------------------------------------------------------------------------------------------------------------ACGGCTTCTGGTTGGAGCTTGTAGTGATGGTCATGGAGATGTTTACATCATCAATGCACTTCCTGATGTAGCTGGTCACTGATGATGTGTACTCCATCAAGTTGATAGAATCGCCATTCAGCCTTTCTAAACATGTCCCAGTCATTGCACTCAAAATGGTCTTGGAGAACAGAAGTGGCTCCTGCTGGCCAGGTTTTCACCTGTTTTAGAACCAGTTTAGAGTGTCCAACAAGCGGTCTGTATGCTGGAATTATCATGGGGCCGAGATGGGGGCGGGGATCCCCACAATACACACCGGGAATGTTTGTGTAAACAAGATCCAGCATGTTCGCTTCTCTAGTTGCAAAGTCCGCATGCAGATGGAGTTTAGGGAGCACAGTCTTGAGATTCACATGGTTGAAATCTTCAGCGATAATCAACAATCTGTCAGA-TGAGCATTCTGCAGGTCGCTAATAGCACCATAGAGTTCACACAGGGCCTCCTTAGCATCAGCGCTGGGGGAATGTACACTCCGATAATGAAAACAGTGGTGAATTCCAATGGTAAATAAAATGGTCTGCATCTTACAGTCTTAAACTCCACTAGTGATAAGCAGTAGCGTGAGACAAGCACAGAGCTTTTGCACCATTCCGTGTTGATA-------------------------------------------------------------------------------------------------------------------
 >Sa_scaffold16809_666_2448
 ---------------------------------------------------------------------------------------------------CTGTACAGATTATAGAAAAGTAAATGCTGTGACAAAGGCTGACTAGTATCTTTACAATAAGTAATAAGAGTAAGCTGACTCGTCGTTCTTGCTGATGACACCGACCATTGTCGTGGCATCAGCAAACTTGACAATGTGGTTCGAGCTGTGCATTGCTACACAGTCATGAGTCAGCAGAGTGAACAGCAGTGGGCTGAGCACGCAGCTCTGAGGGGCCCCAGTGATCAGTGCATTGGTGCTGGAGATGCTGTTCCCGATCTGGACTGACTGAGAACTCCTAGTCAGAAAGTCCAGGATCCAGTTGCAGAAAGAGGTGTTTAGGCCTAATAGGCTCAGCTTCTCAATCAGGTGCTGAGGGATGATTGTGTTGAATGCTGAGCTGAAGTCATTGAACAAAATTTGTACATATGAGTCC---------AGGTGGGTGAGGGCCAAATGGAGGGTTGTGGAGATGGCATCGTCCGTGGAGCAGTTTGGATGATACGCAAACTGCATGGGGTCCAGTGAGGGTGGAAGCCTGGTCTTAATGTGCCTAATGACGAGCCTCTCGAAGCACTTCATCACGACGGG---------------CCGAAAGTCATTGAGGCAGGAGACTGTAGATTTCTTCGGCATGGGAACGATGGTCATCGTCTTGAGGCATGTAGGAACAACGTTGCTGCTAAGGGAGATGTTGAAGATGTCTGTAAAGACATCCGATGGCTGTTGCGCACATTCCATGAGCACTCTGCCGGGAATGTTGTCTGGTCCAGCAGATCCACTTTGATGGGTTAACAGTGCATAGAGTTTCATCACTTCTGCTTGGTTAGACAGAGCACCTGGTCACTGGGAGGAGGGGTGGTCCTCCTCGCCTTCACGTTGTTCTTTACCTTAAACCAGGCGTAGAAGTAATTCAGCGCATCTGGGAGGGAGGCGTCATGGTCACAAGCAGGTGATGTTGTTTTGTAGCTTGTGATCGACTGGATGGCCAGATGCGCCGAGTGTCTCCACTGTCCTGGAAGTGGTCATGGATTTTCTTTGAGTGTGCACGCTTTGCCTCTCTGATTGCACGGGACAGTTTGGCCCTTACTGTTCCTAAGGCTGTCTTTTCCCCTGCTCTGAAGGCAGAGTCTCTTTGTTTCAGCACCGTACGCACTTTAGCAGCCATCCACGGCTTCTGGTTGGAGCTTGTAGTGATGGTCATGGAGATGTTTACATCATCAATGCACTTCCTGATGTAGCTGGTCACTGATGATGTGTACTCCATCAAGTTGATAGAATCGCCATTCAGCCTTTCTAAACATGTCCCAGTCATTGCACTCAAAATGGTCTTGGAGAACAGAAGTGGCTCCTGCTGGCCAGGTTTTCACCTGTTTTAGAACCAGTTTAGAGTGTCCAACAAGCGGTCTGTATGCTGGAATTATCATGGGGCCGAGATGGGGGCGGGGATCCCCACAATACACACCGGGAATGTTTGTGTAAACAAGATCCAGCATGTTCGCTTCTCTAGTTGCAAAGTCCGCATGCAGATGGAGTTTAGGGAGCACAGTCTTGAGATTCACATGGTTGAAATCTTCAGCGATAATCAACAATCTGTCAGA-TGAGCATTCTGCAGGTCGCTAATAGCACCATAGAGTTCACACAGGGCCTCCTTAGCATCAGCGCTGGGGGAATGTACACTCCGATAATGAAAACAGTGGTGAATTCCAATGGTAAATAAAATGGTCTGCATCTTACAGTCTTAAACTCCACTAGTGATAAGCAGTAGCGTGAGACAAGCACAGAGCTTTTGCACCATTCCGTGTTGATA-------------------------------------------------------------------------------------------------------------------
 >Sa_chr8_29552370_29554162
 AACAGATTGTTTATTAAAAAATGGATTAGCTGTTCAGAGTGTGAGCCTATGGTCCTCCCCTTGTCTGTTGATACCAAAAGCTAATCATTTCTTTCATTTCTGTACAGATTATAGAAAATTAAATGCTGTGACAAAGCCTAACTAGTATCCTCAGAATAAGTAATAAGAGTAAGCTGACTCGTCGTTCTTGGTGATGAGACCCACAATTGTCGTGTCATCAGCAAACTTGACGATGTGGTTCGAGCTGTGCATTGCTACACAGTCATGAGTCAGCAGAGTAAACAGCAGTGGGCTGAGCATGCAGCTCTGAGGGGCCCCCGGGCCCAATGTGTTGGTGCTGGAGATGCTGTTCCCAATCTGGACTGACTGAGAACTTCCAGTCAGGAAGTCCAGGATCCAGTTGCAGAAGGAGGTGTTCAGGCCCAAAAGGCTCAGCTCCTTAATTAGGTGCTGAGGGATGATTGTGTTGAATGCTG-----AAGTCAGTGAACAACATTTGTACATATGTGTCCTTGTTGTCCAGGTGGGTGAGGGCCAAATGGAGGGTTGTGGAGATGGCATCGTCCGTGGAGCAGTTTGGACGATACACAAACTGCATGGGGTCCAGTGAGGGTGGAATTTTGGTCTTAATGTACCTCATGACGATCCTCTCGAAGCACTTCGTCACGATGGGTGTGAGAGCGACAGGCCGAAAGTCATTGGGGCAGGAGACTGT-GATTTCTTCGGCATGGGAATGATGGGTATCGTCTTGAGGCATGTAGGAACAACGTTGCTGCTCAGGGAGATGTTGAAGATGTCTGTAAAGACATCCGATGGCTGTTGCGCACATTCCTTGAGCACTCTGCCGGGAATGTTGTCTGGTCCAGCAGA----CTTTCATGGGTTAACACTGCATAGAGTTTT-TCACTTCTGCTTGGTTAGACAGAGCACCTGGTCACTGGGCGGAGGGGTGGTCTTCCTCACCTTCACATTGTTCTGTACCTCAAACCAGGCGTAAAAGTCGTTCAGCGCATCTGGGAGGGAGGCGTCATGGTCACAAGCAGGTGATGTTTTCTTGTAGCTTGTGATCGCCTGGATCGCCAGATGCGCCATGTGTCTCCACTGTCTTTGAAGTGTTCATGGATTTT-TTTGCGTGTGCACGCTTTGCCTCTCTGATGGCATGGGACAGTTTAGCCCT-GCTGTTCCTAAGGCTGTCTTTTCCCCTGCTCTGAAGACAAAGTCTCTTTGTTTCAGCAGCGTACAGACTTTTACGGCCATCCACA-CTTCTGGTTGGAGCTTGTAATGATGGTCTTGGAGATGGTTACATCTTCAACGCACTTCCTGATGTACCTGGTCACTGATGATGTGTACTCCATCAAGTTAATAGAATCGCCGTTCAGCCTCCCTAAACATGTCCCAGTCAGTGCACTCAAAACAGTCTTGAAGAACAGAAGTGGCTCCTGCTGGCCAGGTTTTCACCTGTTTTAGAACCGGTTTAGAGTGTCCAACAAGCGGTCTGTATGCTGGAATTATCATGGGGTCAAGATGGGGGCGGGGATCCCCACAATACCCACCGGGAATGTTTGTGTAAACAAGATCCAGCATGTTCGCTCCTCTTGTTGCAAAGTCCACATGCAGATGTAGTTTAGGGAGCACAGTCTTGAGATTCACATGGTTGAAATCTCCAGCGATAATAAACAATCTGTCGGA-TGAGCATTCTGCAGGTTGCTAATAGCACTGTAGAGTTCACACAGGACCTCTATAGCATAAGCGCTGGGGGAATGTACACTCCGATAATGAAGACAGTGGTGAATTCTTGTGGTAAATAAAATGGTCTGCATCTTACAGTCCCAAACTCCACTAGTAATAAGCAGTAGCAAGAGACAAGCACAGAATTGTTGCACCATTCCCTGTTGATATTAACA--------------GAGTCTTACCGCACAGAGCTGCGTTTCTGTCGGCACATAATGTGGTTAGCC-GTCCAGCTGAATGGCGGCTTCTGGAACTGATAATGATCTATTG
 >seq_of_sec2
 ------------------------------------------------------------------------------------------------------------------------------------------------------------------------------------------------------------------------------------------------------------------------------------------------------------------------------------------------------------------------------------------------------------------------------------------------------------------------------------------------------------------------------------------------------------------------------------------------------------------------------------------------------------------------------------------------------------------------------------------------------------------------------------------------------------------------------------------------------------------------------------------------------------------------------------------------------------------------------------------------------------------------------------------------------------------------------------------------------------------------------------------------------------------------------------------------------------------------------------------------------------------------------------------------------------------ACGGCTTCTGGTTGGAGCTTGTAGTGATGGTCATGGAGATGTTTACATCATCAATGCACTTCCTGATGTAGCTGGTCACTGATGATGTGTACTCCATCAAGTTGATAGAATCGCCATTCAGCCTTTCTAAACATGTCCCAGTCATTGCACTCAAAATGGTCTTGGAGAACAGAAGTGGCTCCTGCTGGCCAGGTTTTCACCTGTTTTAGAACCAGTTTAGAGTGTCCAACAAGCGGTCTGTATGCTGGAATTATCATGGGGCCGAGATGGGGGCGGGGATCCCCACAATACACACCGGGAATGTTTGTGTAAACAAGATCCAGCATGTTCGCTTCTCTAGTTGCAAAGTCCGCATGCAGATGGAGTTTAGGGAGCACAGTCTTGAGATTCACATGGTTGAAATCTTCAGCGATAATCAACAATCTGTCAGA-TGAGCATTCTGCAGGTCGCTAATAGCACCATAGAGTTCACACAGGGCCTCCTTAGCATCAGCGCTGGGGGAATGTACACTCCGATAATGAAAACAGTGGTGAATTCCAATGGTAAATAAAATGGTCTGCATCTTACAGTCTTAAACTCCACTAGTGATAAGCAGTAGCGTGAGACAAGCACAGAGCTTTTGCACCATTCCGTGTTGATA-------------------------------------------------------------------------------------------------------------------
 >Sm_chr7_5606732_5607372_rev
 ------------------------------------------------------------------------------------------------------------------------------------------------------------------------------------------------------------------------------------------------------------------------------------------------------------------------------------------------------------------------------------------------------------------------------------------------------------------------------------------------------------------------------------------------------------------------------------------------------------------------------------------------------------------------------------------------------------------------------------------------------------------------------------------------------------------------------------------------------------------------------------------------------------------------------------------------------------------------------------------------------------------------------------------------------------------------------------------------------------------------------------------------------------------------------------------------------TCGTTACAGGATGCAGAAAAACTA-----GTTCAT--GCTTTTGTTACTTCTAGATTAGACTACTGTAACGCTTTACTGTCTGGGTGTGCGAGTAAGTGCATAAATA-ACGGCTTCTGGTTGGAGCTTGTAGTGATGGTCTTGGAGATGGTTACATCATCAACACACTTCCTGATGTAGCTGGTCACTGATGATGTGTACTCCATCAAGTTGATAGAATCGCCATTCAGCCTCCCTAAACATGTCCCAGTCAGTGCACTCAAAACAGTCTTGAAGAGCAGAAGTGGCTCCTGCTGGCCAGGTTTTCACCTGTTTTAGAACCGGATTAGAGTGTCCAACAAGCGGTCTGTATGCTGGAATTATCATGGGGCCGAGATGGGGGCGGGGATCCCCACAATACACACCGGGAATGTTTGTGTAAACAAGATCCAGCGTGTTCGCTTCTCTAGTTGCAAAGTCCACATGCAGATGGAGTTTAGGTAGCACAGTCTTGAGATTCACATGGTTGAAATCTTTAGCAATAATAAACAATCTGTCGGGGTGAGCATTCTGCAGGTCGCTAATAGCACCGTAGAGTTCACACAGAGCCTCCTTAGCATTAGCGCTGGGGGAATGTACAGTCCGATAATGAAGACAGTGGTGAATTCCCATGGTAAATAAAATGGTCTGCATCTTACAGTCTCAAACTCCACTAGTGATAAGCAGTAGCGTGAGACAAGCACAGAGCTTTTGCACCATTCCGTGTTGATATTAACACACGCCACCACCGCGAGTCTTACCGCAAAGAGCTGCGTTTCTGTCGGCACAAAATGTGGTTAGCCCGTCTAGCTGGATGGCGGCTTCTGGAAC----------------

case1002
>Sm_scaffold17756_652_913
 ------------------------------------------------------------------------------------------------------------------ACATCCTGGTCTCTTACCTTACATGGAACAATGTTCTTAATGAGAGCAAACACTGACAGATGATCACAGGAACACTTGGTGTGAGTGCTATTTATTTTAAATTCATTACAGCCAAGTTGAACCCATTCGGCTTCATTCCAGTACACACAGGAAAGTGTATCTTCAGAATTAAACCCCTAACCAGCGGAGAAGATGTTATTAGATTAGATGGTAGTGATGGGAATAGGGATAATGGAGCCTGC---------AGGAGTCGTTTAACTTACCC----------------------------------------------------------------------------------------------------
 >seq_of_sec1
 ------------------------------------------------------------------------------------------------------------------ACATCCTGGTCTCTTACCTTACATGGAACAATGTTCTTAATGAGAGCAAACACTGACAGATGATCACAGGAACACTTGGTGTGAGTGCTATTTATTTTAAATTCATTACAGCCAAGTTGAACCCATTCGGCTTCATTCCAGTACACACAGGAAAGTGTATCTTCAGAATTAAACCCCTAACCAGCGGAGAAGATGTTATTAGATTAGATGGTAGTGATGGGAATAGGGATAATGGAGCCTGC---------AGGAGTCGTTTAACTTACCC----------------------------------------------------------------------------------------------------
 >Sm_chr39_2624253_2624520_rev
 CATTTTCTGGTTGTTGTCTAGTATTTATCGCATGTATGCCTTTTAT-----ACTATGCACATTTTTGCGATTGGGAATATAGGTATTATAGATGACCTACACACA---------ACATCCTGGTCTCTTACCTTACATGGAACAATGTTCTTGATGAGAGCAAACACTGACAGGTGATCACAGGAACACTTGGTGTGAGTGCTACTTATTTTAAATGCATTACAGCCAAGTTGAACCCATTTGGCTTCATTCCAGTACACACAGGAAAGTGTATCTTCAGAGTTGAACTCCTAACCAGCGGA---GATGTTATTAGGTTAGATGGTAGTGATGGGAATAGGGATAATTGAGTCTGCCAATGATGCAGGAGTCGTTTAACTTACCCGGATGTGTTTAAAGGTGATGTTGATTGGTTGAGTGAGCCACTTGTTCTGGGTTTTAGGGAGTGTTACTGACACCACATTGGACATTAAGACTTTCATTT-
 >Sm_scaffold17756_645_913
 -----------------------------------------------------------------------------------------------------------TCTACATACATCCTGGTCTCTTACCTTACATGGAACAATGTTCTTAATGAGAGCAAACACTGACAGATGATCACAGGAACACTTGGTGTGAGTGCTATTTATTTTAAATTCATTACAGCCAAGTTGAACCCATTCGGCTTCATTCCAGTACACACAGGAAAGTGTATCTTCAGAATTAAACCCCTAACCAGCGGAGAAGATGTTATTAGATTAGATGGTAGTGATGGGAATAGGGATAATGGAGCCTGC---------AGGAGTCGTTTAACTTACCC----------------------------------------------------------------------------------------------------
 >Sa_chr40_18200684_18200952
 --------GATTGTTGTCTAGTATTTATCACACCTATGTCTAATATATATAACTATGCACATTTTTGCGATTGGGAATATATTTATTATAGATGACCTACACACAACTCTACATACATCCTGGTCTCTTACCTTACATGGAACAATGTTCTTGATGAGAGCAAACACTGATAGTTGATCACAGGAACACTTGGTGTGAGTGCTATTTATTTTAAATTCATTACAGCCAAGTTGAACCCATTCGGCTTTATTCCAGTACACACAGGAAAGTGTATCTTCAGAATTAAACCCCTAAACAGTGAAAAAGATGTTATTAGATTAGATGGTAGTGATGGGAATAGGGAAAATGGAGCCTGC---------AGGAGTCGTTTAACTTACCCGGATGTGTTTAAAGGTGATGTTGATTGGTTGGGTGAGCCACTTGTTCTGGGTTTTAGGAAGTGTTACTGACACCACATTGGACATCAAGGCTTTCATTTG

case1003
>Sm_scaffold2794_77673_78234
 ------------------------------------------------------------------------------------------------------TTGCTTTATTACAAACTGAACCAAGACCAAATGTTTCTGACTTACAAACACAGTATAACGGACATGACATGATTTCATCCTAATTTTTTTTCCTCCCTTCTTTTCCTCCTCCCTTCTTTTTTTAAGTGAAAGACCGCCTTGAAAACACA----------------------------CACACACACACACCCACACATACACATATTCCTCCACCTCCTGTCTGCTTTTCATCAGACCCCATTCAGAACGGGGGTTTTGAGCAGGACATGCAGGAGACGGGGGACCTGCAGGAATCAGGGTGTGTGGTGTGTGAGCTGAGAGCTCGAGGTGGACGCTGAACACCTTGTCCAGAGGAGAAAACAGCACCTAGAGACACATGATCAACTTTCTGAAGAAACTCTGAGACAACTGGGATCGAAGGATGCTGGTGTGTGTGTGTGTGTATGTGTGTGTGTGTGT------------------------------GTGTTCAGCCCAAATGAGAGCGAATGTATAAACCAGTTACCCAGAAAACGACCCTTTATAGTGGTCCACAGCTCTTTAGACTTGCAGGGAACGCAAAACCACTGGTTCCTCTTGATGTCCTCGTCACTTC-------------------------------------------------------------------------------------------------------------------------------------------------------
 >Sm_scaffold2794_77673_78285
 ------------------------------------------------------------------------------------------------------TTGCTTTATTACAAACTGAACCAAGACCAAATGTTTCTGACTTACAAACACAGTATAACGGACATGACATGATTTCATCCTAATTTTTTTTCCTCCCTTCTTTTCCTCCTCCCTTCTTTTTTTAAGTGAAAGACCGCCTTGAAAACACA----------------------------CACACACACACACCCACACATACACATATTCCTCCACCTCCTGTCTGCTTTTCATCAGACCCCATTCAGAACGGGGGTTTTGAGCAGGACATGCAGGAGACGGGGGACCTGCAGGAATCAGGGTGTGTGGTGTGTGAGCTGAGAGCTCGAGGTGGACGCTGAACACCTTGTCCAGAGGAGAAAACAGCACCTAGAGACACATGATCAACTTTCTGAAGAAACTCTGAGACAACTGGGATCGAAGGATGCTGGTGTGTGTGTGTGTGTATGTGTGTGTGTGTGT------------------------------GTGTTCAGCCCAAATGAGAGCGAATGTATAAACCAGTTACCCAGAAAACGACCCTTTATAGTGGTCCACAGCTCTTTAGACTTGCAGGGAACGCAAAACCACTGGTTCCTCTTGATGTCCTCGTCACTTCTTCTTCTACAAAAGTTTAGAATAAATCCTTTATTACGCAGAGGTGGAAATA----------------------------------------------------------------------------------------------------
 >Sm_chr57_12326328_12326998
 GCTTAAAATTACATGCATTTTTCTTTTTCCTTTTTCTTT---CTTTCTTTCTTTCTTTCTTTCTTTCTTTCTTTCTTTCTTTCTTTCTTTCTTTTTTTCTGCTTGCTTTATTACAAACTGAACCAAGACCAAATGTTTCTGACTTACAAACACAGTATAACGGACATGACATGATTTCATCCTAATTTTTTTTCCTCCCTTCTTTTCCTCCTCCCTTCTTTTTTTAAGTGAAAGACCGCCTTGAAAACACAAACACACACACACACACACACACACACACACACACACACACCCACACATACACATATTCCTCCACCTCCTGTCTGCTTTTCATCAGACCCCATTCAGAACGGGGGTTTTGAGCAGGACATGCAGGAGACGGGGGACCTGCAGGAATCAGGGTGTGTGGTGTGTGAGCTGAGAGCTCGAGGTGGACGCTGAACACCTTGTCCAGAGGAGAAAACAGCACCTAGAGACACATGATCAACTTTCTGAAGAAACTCTGAGACAACTGGGATCGAAGGATGCTGGTGTGTGTGTGTGTGTGTGTGTGTGTGTGTGTATGTGTGTGTGTGTGTGTGTGTGTATGTGTGTGTTCAGCCCAAATGAGAGCGAATGTATAAACCAGTTACCCAGAAAACGACCCTTTATAGTGGTCCACAGCTCTTTAGACTTGCAGGGAATGCAAAACCACTGGTTCCTCTTGACGTCCTCGTCACTTCTTCTTCTACAAAAGTTTAGAATAAATCCTTTATTACGCAGAGGTGGAAATATTACCCCGTTAATCCTGCAATCGTAGTTCATTTTCAGTTCTGTAGATCTGTTAGATATGGTGTGATTTATAAGATGTATGGATTATCTTTCATCACAGTG
 >seq_of_sec2
 ------------------------------------------------------------------------------------------------------TTGCTTTATTACAAACTGAACCAAGACCAAATGTTTCTGACTTACAAACACAGTATAACGGACATGACATGATTTCATCCTAATTTTTTTTCCTCCCTTCTTTTCCTCCTCCCTTCTTTTTTTAAGTGAAAGACCGCCTTGAAAACAC----------------------------ACACACACACACACCCACACATACACATATTCCTCCACCTCCTGTCTGCTTTTCATCAGACCCCATTCAGAACGGGGGTTTTGAGCAGGACATGCAGGAGACGGGGGACCTGCAGGAATCAGGGTGTGTGGTGTGTGAGCTGAGAGCTCGAGGTGGACGCTGAACACCTTGTCCAGAGGAGAAAACAGCACCTAGAGACACATGATCAACTTTCTGAAGAAACTCTGAGACAACTGGGATCGAAGGATGCTGG------------TGTGTGTGTGTGTGTATGTGTGTGTGTGTGT------------------GTGTTCAGCCCAAATGAGAGCGAATGTATAAACCAGTTACCCAGAAAACGACCCTTTATAGTGGTCCACAGCTCTTTAGACTTGCAGGGAACGCAAAACCACTGGTTCCTCTTGATGTCCTCGTCACTTC-------------------------------------------------------------------------------------------------------------------------------------------------------
 >Sa_chr58_417095_417670_rev
 --CTGACTGTAGGTGAACCCACCTATATCCATCTGCTTAAAATTACATGCATTTTTCTTTTTCTTTCTTTCTTTCTTTCTTTCTTTCTTTCTTTTTTTCTGCTTGCTTTATTACAAACTGAACCAAGACCAAATGTTTCTGACTTACAAACACAGTATAACGGACATGACATGATTTCATCCTAATTTTTTTTTCTCCCTTCTTTTCCTCCTCCCTTCTTTTTTTAAGTGAAAGACCGCCTTGAAAACACGA--------------------------ACACACACACACACACACACACACACATATTCCTCCACCTCCTGTCTGCTTTTCATCAGACCCCATTCAGAACGGGGGTTTTGAGCAGGACATGCAGGAGACGGGGGACCTGCAGGAATCAGGGTGTGTGTGGTGTGAGCTGGGAGCTCGAGGTGGACGCTGAACACCTTGTCCAGAGGAGAAAACAGCACCAAGAGACACATGATCAACTTTCTGAAGAAACTCTGAGACAACTGGAATCGAAGGATGCTGGGGTGTGTGTGTGTGTGTGTGTGTGTGTGTGTGTGTGTGTGTGT------------------GTTTTCAGCCCAAATGAGAGCGAATGTATAAACCAGTTACCCAGAAAACGACCCTTTATAGTGGTCCACAGCTCTTTAGACTTGCAGGGAACGCAAAACCACTGGTTCCTCTTGATGTCCTTGTCACTTCCG----------------------------TGTTCCACAGAGGTGGAG-TAATACCCCGTTACCCCTGCAATCAAAGTTCATTTTCAGTTCTGTAGATCTGTTAGATATGGTGTGATTTATAAGATGT-----------------------

case1004
>Sa_scaffold20873_2821_2920
 ------------------------------------------------------------------------------------------------------------------------------------------------------------------------------------------------------------------------------------------------------------------------------------------------------------------------------------------------------------------------------------------------------------------------------------------------------------------------------------------------------------------------------------------------------------------------------------------------------------------------------------------------------------------------------------------------------------------------------------------------------------------------------------------------------------------------------------------------------------------------------------------------------------------------------------------------------------------------------------------------------------------------------------------------------------------------------------------------------CACACACACACACAC--CTGAGCCCATGAATCCTTGTATTCACTCTTATTGCCATTTTGTTTTATGTCTTATTGTTGTTGCATTTGTGTGTGAGTGTGAGTG----------------------------------------------------------------------------------------------------------------
 >Sa_scaffold20873_1883_2920
 ---------------------------------------------------------------------------------------------------GATCCCTAGCATAGGTTCCTGCTCCAAAGCTTCTGTAACCCTGGCAGGGCTTCTAGATCCCAAGCAATGTCTCCTGATTCCCAACAAAGCCTCTATA----------CTTCTGGGTTCTGAACAAAGCCTCTAGATTCACCTACATTCCAAACAGTGCTATTTTAAAGGAGCTTGCATGTTCCTGGTAAAGTTCCTGGAGTCGGAGCAGACCATCTCCGTTCTCAGCTGAGTTTCTAGATTATTAGCACATGCCCTAGATTTCAGGCCGAGTTTCAAGTTTCAATTTCAAGATTTGTGGTACGGCTCAAGCTTCTGGACAGAGATACATGATTTAGAAAGAGAGCGTTTAGATTCCAGAATACACACACACTAAAACAGAACATCTCCACTTCATCTTTTGAAGTTCCTGAGTGTATCATTATTGAACTGAACAAAGCGGAAATCCAGGAGCAGCTTTATTCTTCTATCTCATGTTCATGCCCCTGATTGGTGTTAGAACATTTGCAGTGGGTGCTGCCCAACAGCAAAAGCACGCACACACACACACACGCACGCACGCACGCACGCACGCACGCACACACACACACACACGCACACGCACACGCACAAGCACACATCAATAAGGACATGAGCCCATGCCTCAGTTAAACCACTGAGCACGACAGATCCACACTAATGAAGCTGTAGCCATGACGACCGTGATTTCTGGGTCCCTGTAGGGAAAAAGAGATCTGACTGTCATCTGTGTGTGTGTGTGTGTGTATGT--GTGTGTGTGTGAGAGAGCGAGAGAGAGAGATTGATGGCTCCCAGGAGATTGAGGTGGACTAAAATTTGGCTTTGCCCTGGACAGACACACACACACACANNNNNNNNNNNNNNNNNNNNNNNNNNNNNNNN-------------ACCAGACTGTACATGCACCATCTCCAGATGGAGCTTCCCTAACGCTAGCGCACACACACACACAC--CTGAGCCCATGAATCCTTGTATTCACTCTTATTGCCATTTTGTTTTATGTCTTATTGTTGTTGCATTTGTGTGTGAGTGTGAGTG----------------------------------------------------------------------------------------------------------------
 >Sa_chr53_2046948_2048009
 AGTGTGTTTTGATGTGTTGGATTGTTCGATCTAGATTCCAAACAGAGCATCCAAAATCTGACCAAAGCTGTTAGGTTTACAACAGCAACACATCTTCTAGATCCCTAGCATAGGTTCCTGCTCCAAAGCTTCTGTAACCCTGGCAGGGCTTCTAGATCCCAAGCAATGTCTCCTGATTCCCAACAAAGCTTCTATATTTCTCAGATCTTCTAGGTTCTGAACAAAGCCTCTAGATTCCCCTACATTCCAAACAGTGCTATTTTAAAGGAGCTTGCATGTTCCTGGTAAAGTTCCTGGAGTCGGAGCAGACCATCTCCGTTCTCAGCTGAGTTTCTAGATTAATAGCACATGCCCTAGATTTCAGGCCGAGTTTCAAGTTTCAATTTCAAGATTTGTGGTACGGCTCAAGCTTCTGGACAGAGATACATGATTTAGAAAGAGAGCGTTTAGATTCCAGAATACACACACACTAAAACAGAACATCTCCACTTCATCTTTTGAAGTTCCTGAGTGTATCATTATTGAACTGAACAAAGCGGAAATCCAGGAGCAGCTTTATTCTTCTATCTCATGTTCATGCCCCTGATTGGTGTTAGAACATTTGCAGTGGGTGCTGCCCAACAGCAAAAGCACGCACACACGCACGCACGCACGCACGCACGCACGCACGCACGCACGCACGCACGCACGCACGCACGCACACACAC--GCGCACATCAATAAGGACATGAGCCCATGCCTCAGTTAAACCACTGAGCACGACAGATCCACACTAATGAAGCTGTAGCCATGACGACCGTGATTTCTGGGTCCCTGTAGGGAAAA-GAGATCTGACTGTCATCTGTGTGTGTGTGTGTGTGTGTGTATGTGTGTGTGTGAGAGAGCGAGAGAGAGAGATTGATGGCTCCCAGGAGATTGAGGTGGACTAAAATTTGGCTTTGCCCTGGACAGACACACACACACACACACACACACACACACGCACACGCACACAAACACACAGATAATGACACCAGACTGTACATGCACCATCTCCAGATGGAGCTTCCCTAACGCTAGCGCACACACACACACACACCTGATCCCCTGAATCCTTGTATTCACTCTTATTGCCATTTTGTTTTATGTCTTATTGTTGTTGCGTTTGTGTGTGTGTGTGTGTGCGTGTGCGTGTGTGTGAGTGTGAGTGTGTGTGTGTGTGCGTGTCATACAGCGCAAATGAGTTTATTGCTATTGTCATAAGTGCATTAGTCTGGCATCTCA------------
 >Sa_scaffold20873_2821_2922
 --------------------------------------------------------------------------------------------------------------------------------------------------------------------------------------------------------------------------------------------------------------------------------------------------------------------------------------------------------------------------------------------------------------------------------------------------------------------------------------------------------------------------------------------------------------------------------------------------------------------------------------------------------------------------------------------------------------------------------------------------------------------------------------------------------------------------------------------------------------------------------------------------------------------------------------------------------------------------------------------------------------------------------------------------------------------------------------------------------CACACACACACACACCTGAGCCCATGAATCCTTGTATTCACTCTTATTGCCATTTTGTTTTATGTCTTATTGTTGTTGCATTTGTGTGTGAGTGTGAGTGTG--------------------------------------------------------------------------------------------------------------
 >Sm_chr52_15544656_15544757_rev
 ----------------------------------------------------------------------------------------------------------------------------------------------------------------------------------------------------------------------------------------------------------------------------------------------------------------------------------------------------------------------------------------------------------------------------------------------------------------------------------------------------------------------------------------------------------------------------------------------------------------------------------------------------------------------------------------------------------------------------------------------------------------------------------------------------------------------------------------------------------------------------------------------------------------------------------------------------------------------------------------ACACACACAGATAATGACACCAGAGTGTACATGCACCATCTCCAGATG------------GAGCTTCCCTAACTCTAGCGCGCACACACACACACACACACACACACACACACACACACACACACACCTGAGCCCCTGAATCCTTGTATTCACTCTTATTGCCATTTTGTTTTATGTCTTATTGTTGTTGCATTTGTGTGTGTGTGTGTGTGTGTGTGTGTGTGTGTGTGTGTGTGTGTGTGTGTGTT-----------CAGCGCAAATGAGTTTATTGCTATTGTCATAAGTGCATTAGTCTGGCATCTCAGCTGGCCGCTAA

case1005
>Sa_scaffold5751_12575_12760
 --------------------------------------------------------------------------------------------------------------------------------------------------------------------------GATTGTGATAACAGGGCATTTATTTATGCTTCTGATTTGCCTTCCTATTCTCAGGGCTGTCGGATAATAAAAACACCTGACCAATCAGAATCAAGAATTCAGTGCACTATTTTAATGCTCATTTAACATTCTGAGAATTTTTACTGTACTTTAATTGTATTTTATAAAATATCATTACAATAAATC----------------------------------------------------------------------------------------------------------------------------------------------------------------------------------------
 >Sa_scaffold5751_12439_12760
 --------------------------------GTTAAATGTCCACTGTTTAACCCGATAACAAAT--TCTTTGTGTGCTCAAGCAAACTTAGATGATAAAGCTGATTCTGATAACAGGGCATTTATTTACGCTTGTGATTTGCCTTCCTATTCTCAGGNCTGATAAAGCTGATTGTGATAACAGGGCATTTATTTATGCTTCTGATTTGCCTTCCTATTCTCAGGGCTGTCGGATAATAAAAACACCTGACCAATCAGAATCAAGAATTCAGTGCACTATTTTAATGCTCATTTAACATTCTGAGAATTTTTACTGTACTTTAATTGTATTTTATAAAATATCATTACAATAAATC----------------------------------------------------------------------------------------------------------------------------------------------------------------------------------------
 >Sa_chr53_14707132_14707386
 TCACTTTCTGTCATAGGCCAATGTGTGCTGTTTTCTATGCTCTGTTGTTTAGTTGTGTTATGTGTAATCGTGTCCTGTACAGTCCACCATTGCCTGTATGTTAAATGTCCACTGTTAAACCCGATAACAAATTCTTTGTGTGCTCAAGCAAACTT--GGCTGATAAAGCTGATTCTGAAAACAGGGCATTTATTTACGCTTGTGATTTGCCTTCCTATTCTCAGGGCTGTTGGATAATAAAAACACCTGACCAATCAGAATCAAGAATTCAGTGCAGTATTTTAATGCTCATTTAACATTCTAAGAATTTTCACTGTACTTTAATTGTATTTAATAAAATATCATTACAATAAATCCAGCCAT--TATGGTTGCACAAGCCAGTGCACTCTTAGCAT-ACCATAAGGTGCTGAGAGAGGAGTTG--TGGTATTGTATGAGGAAGTCAG-GTGTGACAGAAAT------------------------------------------------------------------------------
 >Sa_scaffold5751_12575_12887
 --------------------------------------------------------------------------------------------------------------------------------------------------------------------------GATTGTGATAACAGGGCATTTATTTATGCTTCTGATTTGCCTTCCTATTCTCAGGGCTGTCGGATAATAAAAACACCTGACCAATCAGAATCAAGAATTCAGTGCACTATTTTAATGCTCATTTAACATTCTGAGAATTTTTACTGTACTTTAATTGTATTTTATAAAATATCATTACAATAAATCNCACTGTACTTTAATTGTATTTAATAAAATATCATTACAATAAATCCA--GCCATTAGAGTTGCACAAGCCAGTGCACTCTTAGTG--CCGGTCTAAAGCCCAGATAGATGCGGAGGGTTGTGTTATGAAG-----------------------------------------------------
 >Sm_chr52_2697559_2697824_rev
 -------------------------------------------GTTGTTTAGTTGTGTTATGTGTAATCGTGTCCTGTACAGTCCATCATTGCCTGTAT--TAAATGTACACTGTTAAACCCGAC-------------------TAAGCAAACTT--TTCTGATAA----GATTCTGATAACAGGGCATTTATTTACGCTTGTGATTTGCCTTCCTATTCTCAGGGCTGTTGGATAATAAAAACACCTGACCAATCAGAATCAAGAATTCAGTGCAGTATTTTTATGCTCATCTAACATTCTGAGAATTTTCACTGTACTTTAATTGTATTTTATAAAATATCATTACAATAAATCCAGCCA---TTAGGTTGCACAAGCCAGTGCACTCTTAGTGCCGGTCTAAAGCCCGGATAGATGGGGAGGGTGGTGTTATGAAGGACATCCAGTGTACAACGTAAA-AAAT-CAAATATGCGGATCACGAATCAGAATTTCATACCGGATCGGTCGACGCCCGGGTTACCAACAACCGCCACAGG

case1006
>Sm_scaffold13297_12510_12632
 -----------------------------------------------------------------------------------------------------------------------------------------------------------------------------------------------------------------------------------------------------------------------------------------------------------------------------------------------------------------------------------------------------------------------------------------------------------------------------------------------------------AGGTCGTCAGCCATGTCTCTGTTTGCT---------TCAGTGGGGAGGGGTGGTCTCCTGTAGTTTGT-GATATTTTGCAGGCCTTTCCACACTGATGCAGGGTCGTTAGCTGAAAACCTGCTTTTCAGCTTT----------------------------------------------------------------------------------------------------
 >Sm_scaffold13297_12126_12632
 ---------------------------------------------------------------------------------------------------ACAGATGTCAGAGCGACAGGCCTGTAGTCATTCAGTCCAGTAATGGAGAGTTTCTTGGGGCCCGGGATGATTGGCGAGAGTTTAAAGCAGGAGGGGACCTCACACAACTCCCGTGATCTGTTGAAGATATAGGTGCAGATGGGAGCCAGTTGGTCAGCACATGCTTTGAGACAGGAGGGAGAGACACTGTCTGGGCCAGGAGCTTTCCTTGTCTTCTGTCTCTGAAAGAGCCGATACACATCCTCTTCAC---AAATCGTGAGCGCAACTTGAGTGCTGGGAGAAGTTGTAAGAGGGGTTCCCAGAGGT-GTGATGGGG-GCAGACATTGG-GCTGGGTTGGATGAGAGGTG--TGAAGATATTGTTCTCAAACCTGCAGTAGAAGGTGTTGAGGTCGTCAGCCATGTCTCTGTTTGCT---------TCAGTGGGGAGGGGTGGTCTCCTGTAGTTTGT-GATATTTTGCAGGCCTTTCCACACTGATGCAGGGTCGTTAGCTGAAAACCTGCTTTTCAGCTTT----------------------------------------------------------------------------------------------------
 >Sm_chr51_9318492_9318991
 GAACTGTTTGTTAGGTATGCAAACTCTAGGGGATTCAGCAGCTGTTCCGTCACCTTCTTTAGATGAGCCTATACCAGCTTTTCAAAGGTCTTCATGACGACAGATGTCAGAGCGACAGGCCTGTAGTCATTCATTCCAGTAATGGAGGGTTTCTTG------GGGATGATTGTGGAGAGTTTAAAGCCGGAGGGGACCTCACACAACTCCAGTGATCTGTTGAAGGTAGAGGTGAAGATGGGAGCCAGTTGGTCAGCACATGCTTTGAGGCAGAAGGG-GAGACACCATCTGGGCCGGGGGCTTTCCTTGTCTTTTTTCTCTGAAAGAGCCGATACACATTCTCTTCAC---AAATCGTGAGCGCAACTTGAGTGCTGGGAGGAGTTGTAAAAGGGGCTCCCAGAGGT-GTGATGGGG-GCAGACATTGG-GCTGGGTTGGATGAGAGGTG--TGAAGATATTGTCCTCAAACCTGCAGTAGAAGGTGTTGAGGTTGTCAGGCAGGTCTTTGTTTGCT---------TCAGTGGGGAGGGGTGGTCTCCTGTAGTTTGT-GATATTTTGCAGGTCTTTTCACACTGATGCAGGGTCGTTATCTGAAAACCTGCTTTTCAGCTTTGTCCTCCCCTCTGTAGGCATCTTCCTTGGCATGTCGAAGTTTTTTCAGTTTGGCTGTGAACCATGGCTTGTTGTTACTGAACTTGCAGAAGGTTTTGGTT
 >Sm_scaffold13297_12510_12723
 ----------------------------------------------------------------------------------------------------------------------------------------------------------------------------------------------------------------------------------------------------------------------------------------------------------------------------------------------------------------AGGTCGTCAGCCATGTCTCTGTTTGCTTCAGTGGGGAGGGGTGGTCTCCTGTAGTTTGTGATATTTTGCAGGCCTTTCCACACTGATGCAGGGTCGTTAGCTGAAAACCTGCTTTTCAGCTTTTCAGAGTAGCTTCTTTTGGCTATTCTGATCTTTTTTGTCAGTTGGTTCCTGGCCTGCTTGTACAGGTCTTTTCCTCCCCTCTGTAGGCATC--------------------------------------------------------------------------------------------------------------------------------------------------------------
 >Sa_chr10_28105171_28105384
 -------------------------------------------------------------------------------------------------------------------------------------------------------------------------------------------------------------------------------------------------------------CAGCACATGCTTTGAGACAGGAGGGAGAGACACCGTCTGGGCCAGGAGCTTTCCTTGTCTTCTGTCTCTGAAAGAGCCGATACACATCGTCGTCAGCCAAGGTCGTCAGCCAAGTCTCTGTTTGCTTCAGTGGGGATGGGTGGTCTCCTGTAGTTTGTGATATTTTGCAGGCCTTTCCACACGGATGCAGGATCGTTAGCTGAAAACCTGCTTTTCAGCTTTTCAGAGTAGCTTCTTTTGACTATTCTGATCTTTTTTGTCAGTTGGTTCCTGGCCTGCTTGTACAGGTCTTTTCCTCCCCTCTGTAGGCATCTTTCTTGGCATGTCAAAGTTTTTTCAGTTTGGCTG-TGAACCATGGCTTGTTGTTACTGAAGTTCCAGCTTCAAAGACACTCCAATCAGTGCAGTCAAAGC---------------------------------------------------------

case1007
>Sm_scaffold24471_4217_4284
 ------------------------------------------------------------------------------------------------------------------TCTCTCTCTCTCCCTCCCTCTCTCTCTCTCTCTCTCTCTCTCTCTCTCTCTCTCTCTCTCTCTCACAC------------------------------------------------------------------------------------------------------
 >Sm_scaffold24471_4217_4300
 --------------------------------------------------------------------------------------------------------------TCTCTCTCTCTCCCTCCCTCTCTCTCTCTCTCTCTCTCTCTCTCTCTCTCTCTCTCTCTCTCTCACACACACACACACACACGT------------------------------------------------------------------------------------------
 >Sm_chr39_20905354_20905437
 ATAATATAATAGTA-GTTTATTTACAGATGTGTATTGTGAGTCTCACAGCTTCGGACTGGGTCGACTGCAAAGCTTTGCCACTCCCAAAATTTATACTCTTCTCTTTCTCTTTCTCTCTCTCTCTCTCTCTCTCTCTCTCTCTCTCTCTCTCTCTCTCTCTCTCACACACACACACACACACGTGCGCTCTACCCATGAACACAATTTAAAATAAACCGAAAGTGAAAGTATTTTAGACCATCAGAATTCCAACTTTACTCTTTAATAATGACTTGGACTTTAA
 >Sm_scaffold24471_4215_4284
 ----------------------------------------------------------------------------------------------------------------TCTCTCTCTCTCTCCCTCCCTCTCTCTCTCTCTCTCTCTCTCTCTCTCTCTCTCTCTCTCTCTCTCACAC------------------------------------------------------------------------------------------------------
 >Sa_chr6_1735790_1735859_rev
 --AATCTGCTTGCCTGTCTGTCTCCATCTTTTTATT-CGTGTGTCTCTGTTTGTCCTTTTCTTTCTT------TTTTGTAAGTGTCT---TTTCATCTCTCCTCTCCCCCTCTCTCTCTCTCTCTCCCTCCCTCTCTCTCTCTCTCTCTCTCTCTCTCTCTCTCTCTCTCTCTCTCTCACACTCTCTTTCTCTTCTC--ACACTCTCTCACACTCTCCCTCTCTCCCTCTCTCTCTCCCTCTCTCTCTCTCTCTCTCTCTCTCTCTCTCTCTCTCTCCCTCCC-

case1008
>Sm_scaffold5458_70865_71078
 -------------------------------------------------------------------------------------------------------------------------------------------------------------------------------------------------------------------------------------------------------------------------------------------------------------------------------------------------------------------------------------------------------------------------------------------------------------------------------------------------------------------------------------------------------------------------------------------------------------------------------------------------------------------------------------------------------------------------------------------------------------------------------------------------------------------------------------------------------------------------------------------------------------------------------------------------------------------------------------------------------------------------------------------------------------------------------------------------------------------------------------------------------------------------------------------------------------------------------------------------------------------------------------------------------TCACAGTTT--AAATTTTCATATTTTTCCAAAACGGCATCTTGGCCGTGACCGAGTCTGTCTCAGCTATCGCTCCATCAATGTATTTTCAGCCTGAACTTTCAGTAAAAATAAAAATCTGCTCTTTTCTAAGTAAGGAAATGAGCGTGCAGTGGTTTAATCTGGTTTTCCGGGGCATTGGAGGGTATATTGTGTGCTTGGCAACATGGTAGTTAAC------------------------------------------------------------------------------------------------------------------------------
 >Sm_scaffold5458_69776_71078
 ---------------------------------------------------------------------------------------------------AAAGTATACATCTCTTTCAGACCTCATACATTTATCATATAAAGCAAGCAAGAAAAAAAGGTTAAGCCACGCCTCCCTCAAACAGAAGCCATGCCTCTTTTTGTAGCAGACAAGTAGGTCACAACTTTTATAAGGATTTCCAGGCACACAAGCCCCGCCTCCTTCACTAAAACTGACATACTGAGTTTAAAGGCCACACCTCCTTCACTCTGCCTCAAGCACAAAGGCCACACCTCCTTTACTCTGCCTCAAGCACCAAGGCCACACCTCCTTCACGCTGCCGCAGAAAGGCCACACCTCCTTCACTCTGCCTCAATCACAAAGTCGAACAGGTGAATGTAACTGCATTGTCCTGCATGAAGGTCTTCCAATTTATGAGGACACAGCCCTCAAGTTCAGAGATCTGCTTCAGGTTCCAGGCTACGTGTCGATCTGGGTAAATCAATGTACTGCTCAATACTCAACCTATGGCTAGACCAACACACACACACACACACACACACACA--------------AGATTTACACAGCAGGTACAGAACATGAAGTTCCCGTCTGTAGGAGTGAAGTGCAGTCAGGCTGTGGGTGAGGAGATCCTCCACACGCCGTTACAGTCAGAAAGCGGAGGTGACTCAAAAACACAGAGACTGTTATTAATGCTGTCTTACACGTAGCAGCACAATGTGCCAACACACACACACACACACACAC------------------------------------CTACTGAGGAGTTAATTATAGGTGTATAGTAATTTATCAGTCAACACGTATCTGAAATTTTAATTCAACGTTAACTTCTCTCTCTTTCTCTCTTTCTTTCTCCTTCTCTCTCTCTCTCTTTCTCTCTCTCTCTCTCTCT--------------GTGTCCCCATCCATTGGCATGCAGCAGGACACTCATCTCTATTCACTCTAAGAAGCACACACACACTGCTGAATCCAGAACCTCAGACTTCCTTCAGTACTAATGCTCCAGGCTCTGTAACNCCTACACCTTCAACTAGTCCCCTTTTTCCGCCTCCAGGTTCGTCTCCAAGTTACGTATGTAACCATGGTAACCATGGTATGTAATCGGCTTCACTCCATGTGGCAG-GNTATGTGTCTGAGAAATGAA--TCTCACAGTTT--AAATTTTCATATTTTTCCAAAACGGCATCTTGGCCGTGACCGAGTCTGTCTCAGCTATCGCTCCATCAATGTATTTTCAGCCTGAACTTTCAGTAAAAATAAAAATCTGCTCTTTTCTAAGTAAGGAAATGAGCGTGCAGTGGTTTAATCTGGTTTTCCGGGGCATTGGAGGGTATATTGTGTGCTTGGCAACATGGTAGTTAAC------------------------------------------------------------------------------------------------------------------------------
 >Sm_chr33_22675056_22676361
 CCTGGATCAGTTTAATAGATTAATGTTGGTCATTTTGCATGGAAATGATAAATGCATGATATTTTTATAGGACTGTGATGCAAGAAATCCAGAGCTAGGAAAGTATACATCTCTTTCAGACCTCATACATTTATCATATAAAGCAAGCAAGAAAAAAAGGTTAAGCCACGCCTCCCTCAAACAGAAGCCATGCCTCTTTTTGTAGCAGACAAGTAGGTCACAACTTTTATAAGGATTTCCAGGCACACAAGCCCCGCCTCCTTCACTAAAACTGACATACTGAGTTTAAAGGCCACACCTCCTTCACTCTGCCTCAAGCACAAAGGCCACACCTCCTTTACTCTGCCTCAAGCACCAAGGCCACACCTCCTTCACGCTGCCGCAGAAAGGCCACACCTCCTTCACTCTGCCTCAATCACAAAGTCGAACAGGTGAATGTAACTGCATTGTCCTGCATGAAGGTCTTCCAATTTATGAGGACACCGCCCTTAAGTTCAGAGATCTGCTTCAGGTTCCAGGCCACGTGTCGATCTGGGTAAATCAATGTACTGCTCAATACTCAACCTATGGCTAGACCAACACACACACACACACACACACACACACACACACACACACAAGATTTACACAGCAGGTACAGAACATGAAGTTCCCGTCTGTAGGAGTGAAGTGCAGTCAGGCTGTGGGTGAGGAGATCCTCCACACGCCGTTACAGTCAGAAAGCGGAGGTGACTCAAAAACACAGAGACTGTTATTAATGCTGTCTTACACGTAGCAGCACAATGTGCCAACACACACACACACACACACACACACACACACACACACACACACACACACACACACACCTACTGAGGAGTTAATTATAGGTGTATAGTAATTTATCAGTCAACACGTATCTGAAATTTTAATTCAACGTTAACTTCTCTCTCTTTCTCTCTTTCTTTCTCCTTCTCTCTCTCTCTCTTTCTCTCTCTCTCTCTCTCTCTCTCTCTCTCTCTGTGTCCCCATCCATTGGCATGCAGCAGGACACTCACCTCTATTCACTCTAAGAAGCACACACACACTGCTGAATCCAGAACCTCAGACTTCCTTCAGTACTAATGCTCCAGGCTCTGTAACACCTGCCCTTGTG---------------------------------------TATGTGTGTGTGTGTGT--------GTGTGTG-----------TGTGTGTGTT----GTATGTGTCTGAGAAATGAA--TCTCACAGTTT--AAATTTTCATATTTTTCCAAAACGGCATCTTGGCCGTGACCGAGTCTGTCTCAGCTATCGCTCCATCAATGTATTTTCAGCCTGAACTTTCAGTAAAAATAAAAATCTGCTCTTTTCTAAGTAAGGAAATGAGCGTGCAGTGGTTTAATCTGGTTTTCCGGGGCATTGGAGGGTATATTGTGTGCTTGGCAACATGGTAGTTAACGTGTCCTTGAAGTCTTCCTTTCGCGCGTGGCAAGCACCTTCGGCAATTTGCACTGGATCTCCACAATGGTGTCAAAACAGCGAGCTGGATCTTCGGGAAG--------------------------
 >Sm_scaffold5458_70865_71109
 -------------------------------------------------------------------------------------------------------------------------------------------------------------------------------------------------------------------------------------------------------------------------------------------------------------------------------------------------------------------------------------------------------------------------------------------------------------------------------------------------------------------------------------------------------------------------------------------------------------------------------------------------------------------------------------------------------------------------------------------------------------------------------------------------------------------------------------------------------------------------------------------------------------------------------------------------------------------------------------------------------------------------------------------------------------------------------------------------------------------------------------------------------------------------------------------------------------------------------------------------------------------------------------------------------TCACAGTTT--AAATTTTCATATTTTTCCAAAACGGCATCTTGGCCGTGACCGAGTCTGTCTCAGCTATCGCTCCATCAATGTATTTTCAGCCTGAACTTTCAGTAAAAATAAAAATCTGCTCTTTTCTAAGTAAGGAAATGAGCGTGCAGTGGTTTAATCTGGTTTTCCGGGGCATTGGAGGGTATATTGTGTGCTTGGCAACATGGTAGTTAACCTAGTTTGGCGCGGGGTGGGGGGGTGGGGGG-----------------------------------------------------------------------------------------------
 >Sa_chr34_1518395_1518636_rev
 ---------------------------------------------------------------------------------------------------------------------------------------------------------------------------------------------------------------------------------------------------------------------------------------------------------------------------------------------------------------------------------------------------------------------------------------------------------------------------------------------------------------------------------------------------------------------------------------------------------------------------------------------------------------------------------------------------------------------------------------------------------------------------------------------------------------------------------------------------------------------------------------------------------------------------------------------------------------------------------------------------------------------------------------------------------------------------------------------------------------------------------------------------------CTCTGTAACACCTGCCCTTGTGTATA-----------------------------------TACGTGTGTGTGTGTGTGTGTGTGTGTGTGTGTGTG-------TGTGTGTGTCTGAGAAATGAATTGCACAGTTTAAATTTTCACATTTTCCAAATTTTCATATTTT-CCAAAACGGCATCTTGGCCGTGACCGAGTCTGTCTCAGCTATCGCTCCATCAATGTATTTTCAGCCTGAACTTTCAGTAAAAATAAAAATCTGCTCTTTTCTAAGTAAGGAAATGAGCGTGCAGTGGTTGAATCTGGTTTTCCGGGGCACTGGAGGGTATATTGTGTGCTTGGCGACATGGTAGTTAACCTAGTTTGGGGGTAGGGGGGAGGGGGGAGGGGTGGTAGTTGCTAAATTTAAGAGGTAATATTAAAAAGTTTGGAGACTCGCTTTGATTACAAGAAAGTATTACCTTTATTTATCTACGTCTCCACA

case1009
>Sa_scaffold15863_6413_6470
 ---------------------------------------------------------------------------------------------------AGTTAGTCAGGGTTGTTAAGGTGTAAGAGATACTCAGGAGTGGT-AATGTGTAAAAGTT-------------------------------------------------------------------------------------------------------------------------------------------------------------------------------------------------------------------------------------------------------------------------------------------------------------------------------------------------------------------------------------------------------------------------------------------------------------------------------------------------------------
 >Sa_scaffold15863_6413_6837
 ---------------------------------------------------------------------------------------------------AGTTAGTCAGGGTTGTTAAGGTGTAAGAGATACTCAGGAGTGGT-AATGTGTAAAAGTTAGTCAGGGTTGTTAAGGTGTAAGAGATACTCAGGAGTGGT-AATGTGTAAAAGTTAGTCAGGGTTGTT-AAGGTGTAAAATTAACTCAGGGTTGGTAATGTGTAAAAGTTAATCAGGGTTAGTAAGGTGTAAAATCTACTTAAGGTGAGTAAGTAAGTTAAATATTACTCAGAAAAACTCTGGGTTAGTGAAAGTTAATTGCTATTTAAAGATACCTAGGGTCAGTAAAACTGTT------------------------AAAGTTTCATGTTACTCAGACTTTAAAAGGGCTGGGGTTGTAAAATCTCAGGTAAGTTTTAAGATTTCAGCCTTGCCACTCAACACCAGTGGAAGGATTTAGATTGGTCTGGAATTAGGAGATATATATATATA----------------------------------------------------------------------------------------------------
 >Sa_chr21_23319216_23319665
 GGAGTAGTAAGGTATAAGAGTTAGTCAGGGGTAGTAAGATATAGGAGTTAGTCAGGGGTAGTAAGATATAGGAGTTGATCAGGGGTAGTAAGATATAGGAGTTATTCAGGGGTAGTAAGATATAGGAGTTAGTCAGGGGTAGT-AAGATATAGGAGTTAGTCAGGGGTGGTAAGGTGTAAGAGTTCCTTGGAGTTGGT-AAAGTGTAAAAGTTACTTGGGTTTTTTTAAGGTGTAAAATTAACTCAGGGTTGGTAATGTGTAAAAGTTAATCAGGGTTAGTAAGGTGTAAAATCTACTTAAGGTGAGTAAGTAAGTTAAATATTACTCAGAAAAACTCTGGGTTAGTGAAAGTTAATTGCTACTCAGAGATACCTAGGGTCAGTAAAACTGTTTCACTCAGATCATCCTGGTCTGTTAAAGTTTCATGTTACTCAGACTTTAAAAGGGCTGGGTTTGTAAAATCTCAGGTAAGTTTTAAGATTTCAGCCTTGCCACTCAACACCAGTGGAAGGATTTAGATTGGTCTGGAATTAGGATATATATATATATAATTTTTTTTTGTTTAATATTTACTAGCTTTTAACAAATAATAATGAGTAGTTAAGACTCTCTCACCTTAATTATCATTTCAAATGTAAAAACTCCAGTGA
 >Sa_scaffold15863_6363_6470
 --------------------------------------------------------------------------------------------------------CTTGGAGTTGGTAAAGTGTAAAAGTTACTTGGGTTTTTTTAAGGTGTAAAAGTTAGTCAGGGTTGTTAAGGTGTAAGAGATACTCAGGAGTGGT-AATGTGTAAAAGTT------------------------------------------------------------------------------------------------------------------------------------------------------------------------------------------------------------------------------------------------------------------------------------------------------------------------------------------------------------------------------------------------------------------------------------------------------
 >Sm_chr15_5974651_5974758_rev
 ----------------------------------------------------------TAGTAAGGTATAGGAGTTAGTCAGGGGTGGTAAGGTGTAAGAGTTAGTCAGGGGTAGTAAGGTATAGGAGTTAGTCAGGGGTGGT-AAGGTGTAAGAGTTACTTGGGGTTGGTAAAGTGTAAAAGTTACTTGGGGTTTTTTAAGGTGTAAAAGTTAGTCAGGGTTGTT-AAGGTATAAAATCAACTCAGGGTTGGTAATGTGTAAAAGTTGA----GGTTAGTAAAGTGTAAAATCTACTTAAGGTGAGTAAGTAAGTTAAATATTACTCAGAAAAACTCTGGGTTAGTGAAAGTTAATTGCTACTCAGAGAT----------------------------------------------------------------------------------------------------------------------------------------------------------------------------------------------------------------------------------------------------------------------------------------

case100
>Sa_scaffold11475_4926_5114
 -----------------------------------------------------------------------------------------------------TGTGTATGTGTGTG------------------------------------TGTGTGTGTGTGTTAGCCTGTGCGGTTGTGGACAGGAAAGCAGATCTTTAGTTTGATCCTGAAGCCCAGTGTGATCTGCCCGGTGAAGGCCAACCTGAGAACCAAAGGAAAACAGTACAGTGGGAGAGGAGAGGACCTGTGTCACAACGACTCCTGTAACCACACACACACACAC----------------------------------------------------------------------------------------------------------------------------------------------------------------------------------------------------------------------------------------------------------------------
 >Sa_scaffold11475_4926_5277
 -----------------------------------------------------------------------------------------------------TGTGTATGTGTGTG------------------------------------TGTGTGTGTGTGTTAGCCTGTGCGGTTGTGGACAGGAAAGCAGATCTTTAGTTTGATCCTGAAGCCCAGTGTGATCTGCCCGGTGAAGGCCAACCTGAGAACCAAAGGAAAACAGTACAGTGGGAGAGGAGAGGACCTGTGTCACAACGACTCCTGTAACCACACACACACACACNNNNNNNNNNNNNNNNNNNNNNNNNNNNNNNNNNNNNNNNNNNNNNNNNNNNNATAATAATATCTTCTTCTTCTTCACTGATTATTATTTATATTATTTTCAACATTGTGCATTAATACTGAAGAATCATAACTATAAACAAACATCTGGAATTCTGTAATAA---------------------------------------------------------------------------------------------------
 >Sa_chr17_720322_720656_rev
 -TCTTTTATTTTCTGTATCTCCTGTCTCTCTCTCACCATCTGTCCCACTCTCATTGTATCTGTCTCACACACACTGTGCAGTTCTAAAAGACTCCAATCTTTGTGTGTGTGTGTG------------------------------------TGTGTGTGTGTGTTAGCCTGTGCGGTTGTGGACAGGAAAGCAGATCTTTAGTTTGATCCTGAAGCCCAGTGTGATCTGCCCGGTGAAGGCCAACCTGAGAACCAAAGGAAAACAGTACAGTGGGAGAGGAGAGGACCTGTGTCACAACGACTCCTGTAACTACACACACACACACACACACTGCTCTACTCATATACAGAACCACAGTCCAGACGCAGCTTCTTCTTC-----------------TTCTTCACTGATTATTATTTATATTATTTTCAACATTGTGCATTAATACTGAAGAATTATAACTATAAACAAACATCTGGAATTCTGTAATAAACAAAAACGTGTTGAACCCAGAATGTTTTACATTTTCGATTATCCAAATGAACTCCAAGAAGCTTCTATGCTCCTCGGCAAACTCCTGACTTTCTCTCA
 >Sa_scaffold11475_4888_5114
 ---------------------------------------------------------------------------------------------------TGTGTGTGTGTGTGTGCGTGTATGTATGTGTGTGTGTGTGTGTATGTGTGTGTGTGTGTGTGTGTTAGCCTGTGCGGTTGTGGACAGGAAAGCAGATCTTTAGTTTGATCCTGAAGCCCAGTGTGATCTGCCCGGTGAAGGCCAACCTGAGAACCAAAGGAAAACAGTACAGTGGGAGAGGAGAGGACCTGTGTCACAACGACTCCTGTAACCACACACACACACAC----------------------------------------------------------------------------------------------------------------------------------------------------------------------------------------------------------------------------------------------------------------------
 >Sm_chr24_27633751_27633977
 ATCTCTCATTTTATGTATCTCCTGTCTCTCTCTCACCATCTGTCCCACTCTCACTGTATCTGTCTCACACACACTGTGCAGTTCTAAAAGACTCCAATCTGTGTGTGTGTGTGTGTGTGTGTGTGTGTGTGTGTGTGTGTGTGTGTGTGTGTGTGTGTGTGTGTTAGCCTGTGCGGTTGTGGACAGGAAAGCAGATCTTTAGTTTGATCCTGAAGCCCAGTGTGATCTGCCCAGTGAAGGCCAACCTGAGAACCAAAGGCAAACAGTACAGTGGGAGAGGAGAGGACCTGTGTCACAACGACTCCTGTAACTACACACACACACACACACATG--TCCAACGAGTTTTATTTTATCCAATCAGGAGCGACAGCAGATTA-----------------GTGTAATATAATAATAATGTAC-TTATTTACCACA--GTACTGTATTATTAA--------------------------------------------------------------------------------------------------------------------------------------------

case1010
>Sa_scaffold1790_82409_82772
 --------------------------------------------------------------------------------------------------------------------------------------------------------------------------------------------------------------------------------------------------------------------------------------------------------------------------------------------AAACTCATAGATCTTGAACTGTACTTGTT--TTATTTCCACAGCGTAAATCTGGAGGTTCTGGGAAGACGGGCCAAAGTTTCTAACTGGTCGTGTACAGGTGATGACGTGAGACTTCAAGCACTGCAGCCTCCCATCGGTGAAAGTGACAAGAGGGTGGCACCCTGAAAGAAGAAAAGAAGAAAGGATATGTTAAGCTCATCAAAAAAAAAAAAAA----ATAATAATAATAATAATAATAATATTAACTGCTGTAAGTATACCTACCCCCCACCCTCTTGTAACCACGTAACTTTTATTTGTTCTGTATAGCATTTTATTTCTCTTCATTTCCTTTTGCTTTTAGTTGGTTAATTCGCGTAGCTGATGA---------------------------------------------------------------------------------------------------------------
 >Sa_scaffold1790_82178_82772
 ----------------------------------------------------------------------------------------------------AGATTGAAACAGGTTTTATTTTTCAACTATGGGGA-GTGCCAGTTTAGCAATACTTGGCTCGAAAAAAAGTAAAGGGCTTAACCTTAATGGTCTTAATTAGGTTTTAAAAGTNAATTAACCTTAACGGTCTTAATTAGGTTTTAAAAGTCTTAAAAATGACCTGTTGAAACTTGCAGAACCCCTAGAGAAGGTATTCGCTCAGGCTCTGGTGATTAACTGTATGTCACACACAAACTCATAGATCTTGAACTGTACTTGTT--TTATTTCCACAGCGTAAATCTGGAGGTTCTGGGAAGACGGGCCAAAGTTTCTAACTGGTCGTGTACAGGTGATGACGTGAGACTTCAAGCACTGCAGCCTCCCATCGGTGAAAGTGACAAGAGGGTGGCACCCTGAAAGAAGAAAAGAAGAAAGGATATGTTAAGCTCATCAAAAAAAAAAAAAA----ATAATAATAATAATAATAATAATATTAACTGCTGTAAGTATACCTACCCCCCACCCTCTTGTAACCACGTAACTTTTATTTGTTCTGTATAGCATTTTATTTCTCTTCATTTCCTTTTGCTTTTAGTTGGTTAATTCGCGTAGCTGATGA---------------------------------------------------------------------------------------------------------------
 >Sa_chr36_15752928_15753485_rev
 TCCCTGCACCACCAAGCTGGGCATTTAAGCAAGACCCTTAACCCTCAACTGCTCAGTTGTAAGTTTTTCTGGATAAGGCTTTCAGACAAAATGGCATAAAAGATTGAAACAGGTTTTATTTTTCAACTATGGGGAAGTGCCAGTTTAGCAATACTTGGCTCGAAAAAAAAG-----------------------------------------GAATTAACTTTAATGGTCTTAATTAGGTTTTAAAAGTCTTAAATATGACCTGGTGAAATTTGCAGAACCCCTAGAGAAGGTATTAGCTCAGGCTCTGGTGATTAACTGTATGTCACACACAAGCTCATAGATCTTGAACTGTACTTGTT--TTATTTCCACAGCGTAAATCTGGAGGTTCTGGGAAGACGGGCCAAAGTTTCTAACTGGTCGTGTACAGGTGATGACGTGAGACTTCAAGCACTGCAGCCTCCCATCGGTGAAAGTGACAAGAGGGTGGCACCCTGAAAGAAGAAAAGAAGAAAGGATATGTTAAGCTCATCAAAAAAAAAAAAAA-AAGAAAATAATAATAATAATAATAATATTAACTGCTGTACCATAAACTACCCCCCACCCTCTTGTAACCACGTAACTTTTATTTGTTCTGTATAGCATTTTATTTCTCTTCATTTCCTTTTGCTTTTAGTTGGTTAATTCGCGTAGCTGATGACAAAAAAAAAAAAAAAAAAAACAATAAGGAAAAAAAAGTTTAGTTTGGTTTTGTGATCATTTCGATTTTGCTTATCAATCATGTGAATTTTCTTTTTGC------------
 >seq_of_sec2
 --------------------------------------------------------------------------------------------------------------------------------------------------------------------------------------------------------------------------------------------------------------------------------------------------------------------------------------------AAACTCATAGATCTTGAACTGTACTTGTT--TTATTTCCACAGCGTAAATCTGGAGGTTCTGGGAAGACGGGCCAAAGTTTCTAACTGGTCGTGTACAGGTGATGACGTGAGACTTCAAGCACTGCAGCCTCCCATCGGTGAAAGTGACAAGAGGGTGGCACCCTGAAAGAAGAAAAGAAGAAAGGATATGTTAAGCTCATCAAAAAAAAAAAAAA----ATAATAATAATAATAATAATAATATTAACTGCTGTAAGTATACCTACCCCCCACCCTCTTGTAACCACGTAACTTTTATTTGTTCTGTATAGCATTTTATTTCTCTTCATTTCCTTTTGCTTTTAGTTGGTTAATTCGCGTAGCTGATGA---------------------------------------------------------------------------------------------------------------
 >Sm_chr35_7663165_7663534
 ------------------------------------------------------------------------------------------------------ATTGAAACAGGTTTT-TTTTTCAACTATGGGGAAGTGCAAATTTAGCGATACTTGGCTCGAAAAACAGG-----------------------------------------AATTTA--------GGGCTTAACT-----TTAATGG--------ATGGTCT--------------------------------------------------------------------TAAACTCATGGAACTTGAAATGTACCTGTTCCTTATTTCCACAGCGTAAATCTGGAGGTTCTGGGAAGACGGGCCAAAGTTTCTAACTGGTCGTGTACAGGTGATGACGTGAGACTTCAAGCACTGCAGCCTCCCATCGGTGAAAGTGACATGAGGGTGGCACCCTGAAAGAAGTAAAGAAGAAAGGATATGTTAAGCTCATCAAAAAAAAAAAAAATAATAAAATAATAATAATAATAATAATATTAACTGCTGTACCATAAACTACCCCCCACCCTCTTGTAACCACGTAACTTTTATTTGTTCTGTATAGCATTTTATTTCTCTTCATTTCCTTTTGCTTTTAGTTGGTTAATTCGCGTAGCTGATGACAAAAAAAAAAAAAAAAAGAA-----------AAAAAGTTTAGTTTGGTTTTGTGATCATTTCGATTTTGCTTATCAATCATGTGAATTTTCTTTCTGCAGTGTAGTATGT

case1011
>Sa_scaffold3840_113187_113270
 -----------------------------------------------------------------------------------------------------T-AGATAGATAGATAGATAGATAGATAGATAGA--TAGACAGACAGACAGACAGACAGACAGACAGACAGACAGACAGACAGACAGA------------------------------------------------------------------------------------------------------------------------------------------------------------------------------------------------------------------------------------------------------------------------------------------------------------------------------------------------------------------------------------------------------------------------------------------------------------------------------------------------------------------------------------------------------------------------------------------------------------------------------------------------------------------------------------------------------------------------------------------------------------------------------------------------------------------------------------------------------------------------------------------------------------------------------------------------------------------------------------------------------------------------------------------------------------------------------------------------------------------------------------------------------------------------------------------------------------------------------------------------------------------------------------------------------------------------------------------------------------------------------------------------------------------------------------------------------------------------------------------------------------------------------------------------------------------------------------------------------------------------------------------------------------------------------------------------------------------------------------------------------------------------------------------------------------------------------------------------------------------------------------------------------------------------------------------------------------------------------------------------------------------------------------------------------------------------------------------------------------------------------------------------------------------------------------------------------------------------------------------------------------------------------------------------------------------------------------------------------------------------------------------------------------------------------------------------------------------------------------------------------------------------------------------------------------------------------------------------------------------------------------------------------------------------------------------------------------------------------------------------------------------------------------------------------------------------------------------------------------------------------------------------------------------------------------------------------------------------------------------------------------------------------------------------------------------------------------------------------------------------------------------------------------------------------------------------------------------------------------------------------------------------------------------------------------------------------------------------------------------------------------------------------------------------------------------------------------------------------------------------------------------------------------------------------------------------------------------------------------------------------------------------------------------------------------------------------------------------------------------------------------------------------------------------------------------------------------------------------------------------------------------------------------------------------------------------------------------------------------------------------------------------------------------------------------------------------------------------------------------------------------------------------------------------------------------------------------------------------------------------------------------------------------------------------------------------------------------------------------------------------------------------------------------------------------------------------------------------------------------------------------------------------------------------------------------------------------------------------------------------------------------------------------------------------------------------------------------------------------------------------------------------------------------------------------------------------------------------------------------------------------------------------------------------------------------------------------------------------------------------------------------------------------------------------------------------------------------------------------------------------------------------------------------------------------------------------------------------------------------------------------------------------------------------------------------------------------------------------------------------------------------------------------------------------------------------------------------------------------------------------------------------------------------------------------------------------------------------------------------------
 >Sa_scaffold3840_113187_118546
 -----------------------------------------------------------------------------------------------------T-AGATAGATAGATAGATAGATAGATAGATAGA--TAGACAGACAGACAGACAGACAGACAGACAGACAGACAGACAGACAGACAGACTGGCATATACCCCAGGCCTTCTTTAACAGCACTAAATGTGTGGATAAATCTGGCCTCATTTAAACAGCTTGCTCCTCTTTTAACTCTGGCCCTGAAACTCATCCAGCTGGTCCGGGCCTCATTACGGAAGAGTGAGTCGAAGAAGCATATGTGAGAATGACAGCGATTTGGAAAGTGTCTAAACTCCAGGCCATAAAGGATAATACTCAACAAGCTTACACTGATAAGCTTAGTATTTCACCTCCCATCCGTCCTCACCCTCTGTTCCTTTTATCTGCCCTTTTCCCATTTTCCTCCGTTCCGAGCACTATTTGTCCGCTTCCGAGCGTGTCCCTTATTTATGTCATGTCCATAGCGTTGAAGTTTTCGGCTTTACTTTGCTGACAGCCAAATTAAAAATTTATTTCCTCTGGAGATTCCACTTTGACTGGGTTGAGCTCTCCGTNGATTTCCTCTGGAGATTCCAGTTTGACTGGGTTGAGCTCTCCGTCTCTGTCTCGTTGACCCCCAAGGCTGTATTAATCACTCCTCAATTCTAACTGCTCAACCATAAAGCCCATACAGCAGCTCTGTTTATTCCCAAACACAAAGGACAGCAAAACTTCAGCACAGGTAAAGACATTAATATGGTTACATTGAACCTGAAACCTGCAATCGGCTAGAAATGCAAATAATTCAGATAATGGACTGGATCAATATGCGTACCCTCGGGTTAAAAAGGAACAAGGGATATTTTGAGTTAAATGTTTGACATAAGTGCAAAAACTCAACATTTTGTTAAGAGCAATTCAAGAATCATAATCACTGGCTGTAGCATGAGATCAAAACAAAGGCAGGACACATTAAGTAAGGCATGATTTTGTTTACTACATACTGTAAGTAAATATGGAGTCTGTAATTAAGCCAACTATTGGCCAGCAATTACAGTGTTTCATTTATCAATGAATGACAGTTTGGAGTTATTGCTTGTACATTGTCTCCCTCACTAGCCTCCTGTTTCATCTCTTTCTATCTCTCCTTCTCAACAACTTAATTAACAAAAAATAAAATAAAATAATGTACATTCCGATTTTACCCGTGTTGTGCTATAAAATGGATAAACAGTAAAAACATGCCTTAGAGACAGAAAATCTGAGAACAATTNCAGATAAACAGTGAAAACATGCCTTAAAGACAGAAAATCTGAGAACAATTTTCAGGGTTTAGCAAAGTACAGATGAACACTATCAGGTAGCAAACAGGTGGCGGGGAATGGGCGGAGCCAGATCTAGATCAGAAACAAGATCGGATTGGAAAGGAATAGTGATGACAAAAGATCGATGAACTACTCAACGATGAACTACTCAATTCTGTTTCCTGTACATAACCTACGGAGATTTTGCGAAGCTTCACTCATGCACATGTAGGAAATGAACAAATCTCTGTTTGAAGCTACTTGTTCCTCTGACTCACATTAAAGACTCGTTCAGGATGAACAATACATTAATGAACGATCAATCACTGGAACGCAAACACATACACGATATGAATCTAAAACAACAGGACATCACATGCATTTTCTATACAGAATTCGTTGAATGTTGTTCAACAGTAAAAATTATAGTTTCCTTATAATTGATATTTTCTGAAGTCTCCTCTGAAGAGATCAGCAGCTCTGCTTCTCGCTCTGTAATATCTAACATGCCTGAAATAGTTGGACATTCTCCAAAATTTTTTGATGATAATGATTAGAACTTGGCTTCAAATCTCATTTTATGCCATTATTTTTTTAAATGGATGTTTGTGGTCGTTATCTTGTTGATCTGTTTTAACCTTGTGACAGAGACAACTATATTTTAGAAATTTGAAATATCCCATCCTTTTAAAAGGTGCCAATCATTTTCGACTTGTTTGTGTTTGTTCTAACTTGAAGCTTTCTAACACAGTTGGGCTGATTGGTTTAGGCCGTGGCAATTTGGGATTGGCAGCTTTAACATGCCTTTCAGGACACAGACGAGTTGCCGGGCTTTGTGAAGCCACCGCTCGTAATTGCATTTTCTCATGTTCTCTCTCCTTGAGCTGGCACCTTTTATTCGGCTTCTACCTCTGCTTTTATTCTTCTGTCACAGGCACTGACAGGTAATGTGGTGGGCTTGTGTTATTTCCAGAGACACTCAAGTTCACACCCAGCAACAAAACGCCAGTCTTCATCATAGAACAGAGGCTCATGTAAAAATGAAAAGCATGTTATTCTGCGTCTGGCCGAGGCTGTACCCTCACCTGGCCGAAGAAATAGCGTGAACACCTGAGAGAAACCTCGCTGGCGCTAATACACAGATCCTACTGGCACAGTTACGAACCTACATGAGTTGCATAAGACTTATTGTGGATTTAGCATTATTTTATGGTTACGTAGTTGCATATTAATAATTATCATGATTATAAAAAAATAATAATATTATAGGAAAGCAGTTTTTTTTACATAAATGCTATAAAAATGTGTGAAAGTTTANGGAAAGAAGTTTTTTTTACATAAATACTATAAAAATGTGTGAAAGTTTAATTTGACACAGATCATTTTTTCAAACTAAAATATTTAATAATAAAGAAAATCATTCAACCACTCTGCAAACACATATACCTGCCTGCCAATATGTACTGAAAACATAAAAACACAAACATATCGCAGGTTAATATGCAAATAAACAAGCTAGCATAAAAACCACATTTTATAGCTTATTATATACACATTAGTCTACTCCCCCGCATGAGATTGCAGCTTTTTAAAATATTGTGACAGAAATGACAACATAAATGTCAGACTTGTTACATCTGCTCTTCCAACAAACTATATCGTAGAGAAAAAGAAATATTAGTTAATTGGGAACATTTTAAACGATTTAAAAAACCCTGAATATCCCTCCCAAGTCATTCTTGGTGGAAGCACCTTTTTGCCCTTATTATTTTTGCATCATGTCTGTGTGAATAAGTCTCTATTAACTTCACACATCTAGATTTTGGAATAAACTTTTTTTTCAACTTTTCTTTGTAAAAAAAAAAAGTTCAAGAAATTCCTTCGATTTGTAGGGTGGATATTCTGTGTACA---TTTTTTTTAAGGCCGTTAGGTTATTCCATTGATTTTTGAGGGGATTGAGGCCTGGGACATTCCAGGACTCTTTAATTATCCCATTCTGAAGCCATGTTGCCATGTCTTTGTTGATTTTGATGTGTGCTTTTGATCATTTTATATATCGTAACTTGGGGGCCGTCTGAATATATATATATN--------------GCCCCCAAGTTACGACTCAATGATTTTTCGTTCACATGATGTCACTAACAATATGACAAAATTGTGAAAATATTTAAAATTTCACATAGCAGGCAAACATAGCACTTTGTGCTCAACACACTACTTGTGAACCGCCACTCTTCCATGCACCC-GCTTCCACATACATATATACTATAATGTTGATCAATTATGGTACTGTAAATTGCTCTCGTTTTCTTCAATTTTGTATATATATTTTTATTAAGAGCAAATGACTGTACTCCTGGGTGGGCTGGGCCATGTCTCCGCTTACAGTATATCACGAAATATGTTTTTAAATTGTGATGGGGTCACCAGAACGCCAAACATTATACGTAAAAGATTCCCTGCATATATGTCATAAATAATTTTATAAAGCAGAGGTGTTTCTAATATTTGAAAAAAAAAAA-AAAAACACATGCAATGTTAATATGAGTCTGTGGTATATATTTGGGATGGATTTATTTCTACATTGTAACATCTCCAAACACAAGCTAGACAGAACGTATAACTGCAAAAAC-----TGTACAGCGTACACCTCAGTGATGTCACACAATTGAGCATATGTTGGTACAGCATATTTTTTTTTACATCATCTTCTACTTTCAGACATCT-TTTAGTATATAACTTTCCACATGCTTCCCATGTAATGAAAAGATTCAGCATTTTTTCTTTGGTTTGTTGTTTAGCTGAAACCACATGGCTGAGTACACTGAGCTCCTGAAGTGATTCAGAATAGTGCTGTACTGACGTCTTTTTAATTAGACAGCAAGCTACATGAGATGAGAAATAGCTGTTGTAGTTGAGTCATGCTTTTAACAGCTTGTGCCGCAACCACGGCTTAATGTACAGTTTGTGTGCTGTCTGGACATTTTCAAACAGTTCTGATGGCTATTCACAAGGTGTTGAAGAATGACATTAAATTCATTATCATCTGTGCAGTAATTTGTTTGTAAAAATTAAAAGTGTTTTTACTTTTAATTAGAATTTTAATTACATGTGTATATCATGATTTATTACCATCAGAATTTAGCGAACATAGTGATATAAAAAGTTTTGCTATCACCCAGCACATTGTATAGTTTTAAGCCCATTGTGAGTAAGAAGAACAATGACCCTGTGATGTGCCTCTCCAGCTCAGCTAGCTTCTTCATATTCATTCTCATGGTTCTGTTATTGAAGAAACCATAAGGCGTTCAATGACAATAAAACAAGATCCATCGCCGGGGAGGAAATCCTGCTTTGTATTCCTGTGCAGATCTGGCTGCTATATTTATGTAATTTACTCATGCGTGTGGGCACTTAAGGAGAAACCGAGTATTTACTGAGTCTGAACGCTAGCCCCTCAGGCATCTATCAGCCAAAAATTGTCTTTAACATTGGAAAGCATGCTACGAAATTTCGACATCCTGTCATTGTGGATGTAAGCGGACAAAAAAACATCCTGTTCTCTCTCTCTCCTCCAGGTGGTCTACACTAATAATGAGTTTAGACTGGAGCTCTCTCGGCTGGCCGAACTGCGGGACCCTAAAGTGGCCCTACACGGCGACCTGACCTTCCGCTGTGAGGATGTGGCTGCCCTTGATCCGATCAGCTTCGATACATCAGCTGCCTTCATCAGTCTGCCTCACTGGAGCGGAAAGAAAACCGGATCAATCTCTTTTGACTTTCGCACCACAGAGCCCAACGGCCTGCTGCTGTTCAGTCACGGGCACATGCAAGGTTCACGCGAGCACAGACCAAGGGTTGATTTCTTCGCCATGGAACTGCTGGACGGCTTCCTGTACCTCCTAATGGACATGGGCTCAGGCAGTGTTAAATTAAAGTCCAGTAACAAGAAGGTGAACAATGGCGAGTGGTGTCATGTGGACTTCCAGCGAGAAGGACGCAAAGGTAAGACGCAGCACTGGTTACAGGAAACATGGCTCGCTGCTAGTACTGAAACAAACATTATACTGTATATAAATATAGTTTTTTTCGAATACCAAGGCTCAA---------------------------------------------------------------------------------------------------
 >Sa_chr32_5758695_5763920_rev
 ATATATATATATATATATATATATATATATATATATAGTTAGATATGTGGGCGAAGTGATTAGATAGATAGATAGATAGATAGATAGAT-AGATAGATAGAT-AGATAGATAGATAGATAGATAGATAGATAGAGATAGACAGACAGACAGACAGACAGACAGACAGACAGACAGACAGATAGACAGACTGGCATATACCCCAGGCCTTCTTTAACAGCACTAAATGTGTGGATAAATCTGGCCTCATTTAAACAGCTTGCTCCTCTTTTAACTCTGGCCCTGAAACTCATCCAGCTGGTCCGGGCCTCATTACGGAAGAGTGAGTCGAAGAAGCATATGTAAGAAAGACAGCGATTTGGAAAGTGTCTAAACTCCAAGCCATAAAGGATAATACTCAACAAGCTTACACTGATAAGCTTAGTATTTCACCTCCCATCCGTCCTCACCCTCTGTTCCTTTTATCTGCCCTTTTCCCATTTTCCTCCGTTCCGAGCACTATTTGTCCGCTTCCGAGCGTGTCCCTTATTTATGTCATGTCCATGGCGTTGAAGTTTTCGGCTTTACTTTCCTGACAGCCAAATTAAAAATT---------------------------------------------GATTTCCTCTGGAGATTCCAGTTTGACTGGGTTGAGCTCTCCGTCTCTGTCTCGTTGACCCCCAAGGCTGTATTAATCACTCCTCAATTCTAACTGCTCAACCATAAAGCCCATACAGCAGCCCTGTTTATTCCCAAACA-GCAGGACAGCAGAACTTTAGCACAGGTAAAGACATTAATATGGTTACATTGAACCTGAAACCTGCAATCGGGTAGAAATGCAAATAATTCAGATAATGGACTGGATCAATATGCGTACCCTCGGGTTAAAAAGGAACAAGGGATATTTTGAGTTAAATGTTTGACATAAGTGCAAAAACTCAACATTTTGTTAAGAGCAATTCAAGAATCATAATCACTGGCTGTAGCATGAGATCAAAACAAAGGCAGGACACATTAAGTAAGGCATGATTTTGTTTACTACATACTGTAAGTAAATATGGAGTCTGTAATTAAGCCAACTATTGGCCAGCAATTACAGTGTTTCATTTATCAATGAATGACAGTTTGGAGTTATTGCTTGTACATTGTCTCCCTCACTAGCCTCCTGTTTTATCTCTTTCTATCTCTCCTTCTCAACAACTTAATTAACAAAAAATAAAATAAAATAATGTACATTCCGATTTTAACCGTGTTGTGCTATAAAACGGATAAACAGT---------------------------------------------------GAAAACATGCCTTAAAGACAGAAAATCTGAGAACAATTTTCAGGGTTTAGCAAAGTACAGATGAACACTATCAGGTAGCAAACAGGTGGCGGGGAATGGGCGGAGCCAGATCTAGATCAGAAACAAGATCGGATTAAAAAGGAATAGTGATGACAAAATATCGATGAACTACTCAGCGATGAACTACTCAATTCTGTTTCCTGTACATAACCTACGGAGATTTTGCGAAGCTTCGCTCATGCACATGTAGGAAATGAACAAATCTCTGTTTGAAGCTACTTGTTCCTCTGACTCACATTAAAGACTCGTTCAGGATGAACAAATCATTAATGAACGATCAATCACTGGAACGCAAACAAATACACGATATGAATCTGAAACAACAGGACATCACATGCATTTTCTATACAGAATTCGTTGAATGTTGTTCAACAGTAAAAATTATAGTTTCCTTATAATTGATATTTTCTGAAGTCTCCTCTGAAGAGATCAGCAGCTCTGCTTCTCGCTCTGTAATATCTAACATGCCTGAAATAGTTGGACAATCTCCAAAATTTTTTGATGATAATGATTAGAACTTGGCTTCAAATCCCATTTTATGCCATTATTTTTTTAAATGGATGTTTGTGGTCGTTATCTTGTTGATCTGTTTTAACCTTGTGACAGAGACAACTATATTTTAGAAATTTGAAATATCCCATCCTTTTAAAAGGTGCCAATCATTTTCGACTTGTTTGTGTTTGTTCTAACTTGAAGCTTTCTAACACAGTTGGGCTGATTGGTTTAGGCCGTGGCAATTTGGGATTGGCAGCTTTAACATGCCTTTCAGGACACAGACGAGTTGCCGGGCTTTGTGAAGCCACCGCTCGTAATTGCATTTTCTCATGTTCTCTCTCCTTGAGCTGGCACCTTTTATTCGGCTTCTACCTCTGCTTTTATTCTTCTGTCACAGGCACTGACAGGTAATGTGGTGGGCTTGTGTTATTTCCAGAGACACTCAAGTTCACACCCAGCAACAAAACGCCAGTCTTCATCATAGAACAGAGGCTCATGTAAAAATGAAAAGCATGTTATTCTGCGTCTGGCCGAGGCTGTACCCTCACCTGGCCGAAGAAATAGCGTGAACACCTGAGAGAAACCTCGCTGGCGCTAATACACAGATCCTACTGGCACAGTTACGAACCTACATGAGTTGCATAAGACTTATTGTGGATTTAGCATTATTTTATGGTTACGTAGTTGCATATTAATAATTATCATGATAATAAAAAAATAATAATATTATAGGAAAGCAGTTTTTTTTACATAAATGCTATAAAAATGTGTGAAAGTTTAAA--------------------------------------------------TGGACACAGATCATTTTTTCAAACTAAAATATTTAATAATAAAGAAAATCATTAAACCACTCTGCAAACACATATACCTGCTTGCCAATATGTACTGAAAACATAAAAACACAAACATATCGCAGGTTAATATGCAAATAAACAAGCTAGCATAAAAACCACATTTTATAGCTTATTATATACACATTAGTCTACTCCCCCGCATGAGATTGCAGCTTTTTAAAATATTGTGACAGAAATGACAACATAAATGTCAGACTTGTTACATCTGCTCTTCCAACAAACTATATCGTAGAGAAAAAGAAATATTAGTTAATTGGGAACATTTTAAACGATTTAAAAAACCCTGAATATCCCTCCCAAGTCATTCTTGGTGGAAGCACCTTTTTGCCCTTATTATTTTTGCATCATGTCTGTGTGAATAAGTC--TATTAACTTCACACATCTAGATTTTGGAATCAACTTTTTTATCAACTTTTCTTTGTAAAAAAAAAA-GTTCAAGAAATTCCTTCGATTTGTAGGGTGGATATCCTGTGGACAATTTTTTTTTTAAGGCCGTTAGGTTATTCCATTGATTTTTGAGGGGATTGAGGACTGGGACATTCCAGGACTCTTTAATTATCCCATTCTGAAGCCATGTCGCCATGTCTTTGTTGATTTTGATGTGTGCTTTTGATCATTTTATATATCGTAACTTGGGGGCCGTCTGAATATATATATATATATATATTCAGAAGGTCCCCAAGTTACGACTCAACAATTTTTCGTTCACATGATGTCACTAACAATATGACAAAATTGTGAAAATATTTAAAATTTCACATAGCAGGCAAACATAGCACTTTGTGCTCAACACACTACTTGTGAACCGCCACTCTTCCATGCACCCCGCTTCCACATACATATATACTATAATGTTGATCAATTATGGTACTGTAAATTGCTCTCGTTTTCTTCAATTTTGTATATATATTTTCATTAAGAGCAAATGACTGTACTCCTGGGTAGGCTGGGCCATGTCTCCGCTTACAGTATATCACGAAAGATGTTTTTAAATTGTGATGGGGTCACCAGAACGCCAAACATTATACGTAAAAGATTCCCTGCATATATGTCATAAATAATTTTATAAAGCAGAGGTGTTTCTAATATTTAAAAAAAAAAATCAAAAACACATGCAATGTTAATATGAGTCTGTGGTATATATTTGGGATGGATTTATTTCTACATTGTAACATCTCCAAACACAAGCTAGACATAACGTATAACTGCGAAAACACAACTGTACAGCGTACACCTCAGTGACGTCACACAATTGAGCAGATG----------ATTTTTTTTTTTACATCATCTGCTACTTTCAGACATATATTCAGTATATAACTTTCCACATGCTTCCCATGTAATGAAAAAATTCAGCATTTTTTCTTTGGTTTGTTGTTTAGGTGAAACCACATGGCTGAGTACACTAAGCTCCTGAAGTGATTCAGAATAGTGCTGTACTGACGTCTTTTCAATTAGACAGCAAGCTACATGAGATGAGAAATAGCTGTTGTAGTTGAGTCATGCTTTTAACAGCTTGTGCCGCAACCACGGCTTAATGTACAGTTTGTGTGCTGTCTGGACATTTTCAAACAGTTCTGATGGCTATTCACAAGGTGTTGAAGAATGACATTAAATTCATTATCATCTGTGCAGTAATTTGTTTGTAAAAATGTAAAGTGTTTTTACTTTTAATTAGAATTTTAATTACATGTGTATATCATGATTTATTACCATCAGAATTTAGCAAACATAGTGATATAAAAAGTTTTGCTATCACCCAGCACATTGTATAGTTTCAAGCCCATTGTGAGTAAGAAGAACAATGACCCTGTGATGTGCCTCTCCAGCTCAGCTAGCTTCTTCATATTCATTCTCATGGTTCTGTTATTGAAGAAACCATAAGGCGTTCAATGACAATAAAACAAGATCCATCGCCGGGGAGGAAATCCTGCTTTGTATTCCTGTGCAGATCTGGCTGCTATATTTATGTAATTTACTCATGCGTGTGGGCACTTAAGGAGAAACCGAGTATTTACTGAGTCTGAACGCTAGCCCCTCAGGCATCTATCAGCCAAAAATTGTCTTTAACATTGGAAAGCATGCTACGAAATTTCGACATCCTGTCATTGTGGATGTAAGCGGACTAAAAAACATCCTGTTCTCTCTCTCTCCTCCAGGTGGTCTACACTAATAATGAGTTTAGACTGGAGCTCTCTCGGCTGGCCGAACTGCGGGACCCTAAAGTGGCCCTACACGGCGACCTGACCTTCCGCTGTGAGGATGTGGCTGCCCTTGATCCGATCAGCTTCGATACATCGGCTGCCTTCATCAGTCTGCCTCACTGGAGCGGAAAGAAAACCGGATCAATCTCTTTTGACTTTCGCACCACAGAGCCCAACGGCCTGCTGCTGTTCAGTCACGGGCACATGAAAGGTTCACGCGAGCACAGACCAAGGGTTGATTTCTTCGCCATGGAACTGCTGGACGGCTTCCTATACCTCCTAATGGACATGGGCTCAGGCAGTGTTAAATTAAAGTCCAGTAACAAGAAGGTGAACAATGGCGAGTGGTGTCATGTGGACTTCCAGCGAGAAGGACGCAAAGGTAAGACGCAGCACTGGTTACAGAAAACATGGCCCGCTGCTAGTACTGAACCAAACATTATACTGTATATAAATATAGTTTTCT-CGAATACCAAGGCTCAAAAACATCCTACTTCCTGCTTCTTTCTCAGAAATTGCAGGGAAGCTTCTTCAAAATCTAGTTTGGATTATTTAATTTCTTTTGCTCAAATAGCAATCACA
 >Sa_scaffold3840_113184_113270
 --------------------------------------------------------------------------------------------------GATT-AGATAGATAGATAGATAGATAGATAGATAGA--TAGACAGACAGACAGACAGACAGACAGACAGACAGACAGACAGACAGACAGA------------------------------------------------------------------------------------------------------------------------------------------------------------------------------------------------------------------------------------------------------------------------------------------------------------------------------------------------------------------------------------------------------------------------------------------------------------------------------------------------------------------------------------------------------------------------------------------------------------------------------------------------------------------------------------------------------------------------------------------------------------------------------------------------------------------------------------------------------------------------------------------------------------------------------------------------------------------------------------------------------------------------------------------------------------------------------------------------------------------------------------------------------------------------------------------------------------------------------------------------------------------------------------------------------------------------------------------------------------------------------------------------------------------------------------------------------------------------------------------------------------------------------------------------------------------------------------------------------------------------------------------------------------------------------------------------------------------------------------------------------------------------------------------------------------------------------------------------------------------------------------------------------------------------------------------------------------------------------------------------------------------------------------------------------------------------------------------------------------------------------------------------------------------------------------------------------------------------------------------------------------------------------------------------------------------------------------------------------------------------------------------------------------------------------------------------------------------------------------------------------------------------------------------------------------------------------------------------------------------------------------------------------------------------------------------------------------------------------------------------------------------------------------------------------------------------------------------------------------------------------------------------------------------------------------------------------------------------------------------------------------------------------------------------------------------------------------------------------------------------------------------------------------------------------------------------------------------------------------------------------------------------------------------------------------------------------------------------------------------------------------------------------------------------------------------------------------------------------------------------------------------------------------------------------------------------------------------------------------------------------------------------------------------------------------------------------------------------------------------------------------------------------------------------------------------------------------------------------------------------------------------------------------------------------------------------------------------------------------------------------------------------------------------------------------------------------------------------------------------------------------------------------------------------------------------------------------------------------------------------------------------------------------------------------------------------------------------------------------------------------------------------------------------------------------------------------------------------------------------------------------------------------------------------------------------------------------------------------------------------------------------------------------------------------------------------------------------------------------------------------------------------------------------------------------------------------------------------------------------------------------------------------------------------------------------------------------------------------------------------------------------------------------------------------------------------------------------------------------------------------------------------------------------------------------------------------------------------------------------------------------------------------------------------------------------------------------------------------------------------------------------------------------------------------------------------------------------------------------------------------------------------------------------------------------------------------------------------------------------------
 >Sm_chr55_15937992_15938078
 GACCACACACACACACACACACACACACACACACACACACACAGAATGACCCATCTGCCTCTGATAGGCAGGCAGGCAGGCAGATAGATTAGATAGATAGATTAGATAGATAGATAGATAGATAGATAGATAGA--TAGACAGACAGACAGACAGACAGACAGACAGACAGACAGACAGACAGACAGATAGATAGACAGAC-AGACAGACAGACAGACAGACAGACAGACAGATAGATATAGGGGGATATAG---GGCCATACAGTATGAAAGTGAGAGAGAAAAAGAGAAC----------------------------------------------------------------------------------------------------------------------------------------------------------------------------------------------------------------------------------------------------------------------------------------------------------------------------------------------------------------------------------------------------------------------------------------------------------------------------------------------------------------------------------------------------------------------------------------------------------------------------------------------------------------------------------------------------------------------------------------------------------------------------------------------------------------------------------------------------------------------------------------------------------------------------------------------------------------------------------------------------------------------------------------------------------------------------------------------------------------------------------------------------------------------------------------------------------------------------------------------------------------------------------------------------------------------------------------------------------------------------------------------------------------------------------------------------------------------------------------------------------------------------------------------------------------------------------------------------------------------------------------------------------------------------------------------------------------------------------------------------------------------------------------------------------------------------------------------------------------------------------------------------------------------------------------------------------------------------------------------------------------------------------------------------------------------------------------------------------------------------------------------------------------------------------------------------------------------------------------------------------------------------------------------------------------------------------------------------------------------------------------------------------------------------------------------------------------------------------------------------------------------------------------------------------------------------------------------------------------------------------------------------------------------------------------------------------------------------------------------------------------------------------------------------------------------------------------------------------------------------------------------------------------------------------------------------------------------------------------------------------------------------------------------------------------------------------------------------------------------------------------------------------------------------------------------------------------------------------------------------------------------------------------------------------------------------------------------------------------------------------------------------------------------------------------------------------------------------------------------------------------------------------------------------------------------------------------------------------------------------------------------------------------------------------------------------------------------------------------------------------------------------------------------------------------------------------------------------------------------------------------------------------------------------------------------------------------------------------------------------------------------------------------------------------------------------------------------------------------------------------------------------------------------------------------------------------------------------------------------------------------------------------------------------------------------------------------------------------------------------------------------------------------------------------------------------------------------------------------------------------------------------------------------------------------------------------------------------------------------------------------------------------------------------------------------------------------------------------------------------------------------------------------------------------------------------------------------------------------------------------------------------------------------------------------------------------------------------------------------------------------------------------------------------------------------------------------------------------------------------------------------------------------------------------------------------------------------------------------------------------------------------------------------------------------------------------------------------------------------------------------------------------------------------------------------------------------------------------------------------------------

case1012
>Sa_scaffold5269_26685_27066
 ---------------------------------------------------------------------------------------------------------------------------------------------------------------------------------------------------------------------------------------------------------------------------------------------------------------------------------------------------------------------------------------------------------------------------------------------------------------------------------------------------------------------------------------------------------------------------------------------------------------------------------------------------------------------------------------------------------------------------------------------------------------------------------------------------------------------------------------------------------------------------------------------------------------------------------------------------------------------------------------------------------------------------------------------------------------------------------------------------------------------------------------------------------------------------------------------------------------------------------------------TGTGTGATGTTGTGGGGATTGTG-CCATTATTCAGGCAAA--TGATTTGCACTGGCTTC--ATTTCTGCACATTTCAT-GAATGCGTTCTTATATGTTACAATGCTTCATGTATTTTCATTAATAAATAAAATCCGAATGACAGGGTGAGAGCTGGATTTGAGTAATTCGCTGTGTTGATAATTGTCAGTGGNGATTGGCTGTGTTGATAATTGTCAGTGGAAGGTGCTTGGAAGAGTCGTGA-GACAGGTGTGTTTGTTTGTGTGTGAGAGAGAAAGAGTAAAAGAGAGAGAGAGGGAGAGTGTGAGCGATTGTGAGAGAGAAACAGTGTGTATGTGTGTGTTTGTGTGAGAGAGAGATAGTGTGAGAAAATGTGTGTGTGTGTGTGT--------------------------------------------------------------------------------------------------------------------------------------------------------------------------------------------------------------------------------------------------------------------------------------------------------------------------------------------------------------------------------------------------------------------------------------------------------------------------------------------------------------------------------------------------------------------------------------------------------------------------------------------------------------------------------------------------------------------------------------------------------------------------------------------------------------------------------------------------------------------------------------------------------------------------------------------------------------------------------------------------------------------------------------------------------------------------
 >Sa_scaffold5269_26685_27843
 ---------------------------------------------------------------------------------------------------------------------------------------------------------------------------------------------------------------------------------------------------------------------------------------------------------------------------------------------------------------------------------------------------------------------------------------------------------------------------------------------------------------------------------------------------------------------------------------------------------------------------------------------------------------------------------------------------------------------------------------------------------------------------------------------------------------------------------------------------------------------------------------------------------------------------------------------------------------------------------------------------------------------------------------------------------------------------------------------------------------------------------------------------------------------------------------------------------------------------------------------TGTGTGATGTTGTGGGGATTGTG-CCATTATTCAGGCAAA--TGATTTGCACTGGCTTC--ATTTCTGCACATTTCAT-GAATGCGTTCTTATATGTTACAATGCTTCATGTATTTTCATTAATAAATAAAATCCGAATGACAGGGTGAGAGCTGGATTTGAGTAATTCGCTGTGTTGATAATTGTCAGTGGNGATTGGCTGTGTTGATAATTGTCAGTGGAAGGTGCTTGGAAGAGTCGTGA-GACAGGTGTGTTTGTTTGTGTGTGAGAGAGAAAGAGTAAAAGAGAGAGAGAGGGAGAGTGTGAGCGATTGTGAGAGAGAAACAGTGTGTATGTGTGTGTTTGTGTGAGAGAGAGATAGTGTGAGAAAATGTGTGTGTGTGTGTGTTAGAGAGAAAGAGTATGAGAGAGAGAGAGTGGTAGAGAGAGAGAATG--TGTGTAAGAAATTGAGGTGAAGAGAT----TGAGTGTGTGTAAGAGAAAGAGTGAGTGTGTAAGAGTGATAGGAAGAGAGTGTGTGTGTGTGTG------------AGAGAAAGAGAGAGAGAGGGAGAGGGGACGAGAATGAGTGTGTGTGAGAGAGTGAGAGGGATAGATTGATTGTGTGTGTGAGATTGGTATAGAGAGAAAGAGTGTATGAGGGAGTAAGAGAGAGAGTGTGTGAGAGAGTGAGAGGGAGAAAATGAGTGTATGTGACGGTGAGAGAAAAATAATAAGTGTGTATGGGGGGGGTGAGGAAAAGTGAGAGAGGAGATAGAGACTGA-----GTGAAAAGAGAGAGAGAGAGAGAGAG------TGTGTGTGTGTGTGTGTATATATATGAAAGAAAGGGGGGGCAGAG--------------TGAGAAAAAGTGA-GAGAAGAGATTGAGACTGAGTGAAAAGAGAGAGAAAGTGTGT------GTGTGGGCGTGCGTGTGTGTGTGTGTGTGTATATATATGAAAGAAA-----GGGGGGGCAGAGTGAGAAAAAGTGAGAGAAGAGATTGAGACTGAGTGAAAAGAGAGAGAGAGANNNNNNNNNNNNNNNNNNNNNNNNNNNNNNNNNNNNNNNNNNNNNNNNNNNNNNNNNNNNNNAGAAAGGGGGGAAGAGTGA------------------GAAAAAAGGGAGAGAAGAGATAGAGCCTGAGTGAAAAAAGAGTGTGTGTGTGAGAGAGAGAGAGAGCG--AGAGAGAGAGAGAGCGAGAGAGA--------------------------------------------------------------------------------------------------------------------------------------------------------------------------------------
 >Sa_chr16_22283558_22284681_rev
 -----------------------------------------------------------------------------------------------------------------------------------------------------------------------------------------------------------------------------------------------------------------------------------------------------------------------------------------------------------------------------------------------------------------------------------------------------------------------------------------------------------------------------------------------------------------------------------------------------------------------------------------------------------------------------------------------------------------------------------------------------------------------------------------------------------------------------------------------------------------------------------------------------------------------------------------------------------------------------------------------------------------------------------------------------------------------------------------------------------------------------------------CAAATGTGTGTGTATGTGTGTGTGTGTGTGTGTGTGTGTGTGTGTTATTAAACCATGCCAGAGACCCACAATGTCCCCACAAGAATATAAATAACTGTGATGTGTGATGTTGTGGGAATTGTG-CCATTATTCAGGCAAA--TGATTTGCACTGGCTTC--ATTTCTGCACATTTCAT-GAATGCTTTCTTATATGTTACTATGCTTCATGTTTTTTTATTAATAAATACAATCCGAATGACAGGGTGAGAGCTGGATTTGAGTAATTCGCAGTGTTGATAATTGTCAGTGGA-----------------------------AGGTGCTTGGAAGGGTCGTGA-GACAGGTGTGTTTGTTTGTGTGTGAGAGAGAAAGAGTAAAAGAGAGAGAGAGGGAGAGTGTGAGCGATTGTGAGAGAGAAACAGTGTGTATGTGTGTGTTTGTGTGAGAGAGAGATAGTGTGAGAAAATGTGTGTGTGTGTG--TTAGAGAGAAAGAGTATGAGAGAGA----GTGGTAGAGAGAGAGAATG--TGTGTAAGAGATTGAGGTGAAGAGAT----TGAGTGTGTGTAAGAGAAAGAGTGAGTGTGTAAGAGTGATAGGAAGAGAATGTGTGTGTGTGTGTGTGTGTGTGAGAGAAAGAGAGAGAGAGAGGGAGAGGGGACGACAATGAGTGTGTGTGAGAGAGTGAGAGGGATAGATTGATTGTGTGTGTGAGATTGGTATAGAGAGAAAGAGTGTATGAGGGAGTAAGAGAGAGAGTGTGTGAGAGAGTGAGAGGGAGAAAATGAGTGTATGTGACGGTGAGAGAAAAATAATAAGTGTGTATGGGGGGG-TGAGGAAAAGTGAGAGAGGAGATAGAGACTGA-----GTGGAGAGAGAGAGAGAGAGAGAGAGAGAGTGTGTGTGTGTGTATATATATATATATGAAAGAAAGAGGGGGCAGAG--------------TGGGAAAAAGTGA-GAGAAGAGATAGAGACTGAGTGAAAAGAGAGTGTGTGTATATTAGAGAGAGAGAGAGAGAGAGAGAGAAAGTGTGTGTGTGTGTGTGTGAAAGA-----AAGGGTTCAGAGTGAGAAAAAGTGAGAGAGGAGAT-----------------------AGAGACTGAGTGAAAAGAGAGAGAGAGAAAGTTTGTGTGTGTGTGTGTGTGTGTGTGTGTGTGTGGAAGAAAGGGGGGAAGAGTGA------------------GAAAAAAGTGAGAGAAGAGATAGAGCCTGAGTGAAAAAAGAGTGTGTGTATGAGAGAGAAAGAGAGAG--AGAGGGAGAGAGAGAGAGAGAGAATGAGTGGGAGGCTTATGCATTATTCAGCACTATCAGAACCACAAAACGCTTTTATTTGACATGTTTTGCCAGAAGACAAACAGGTTGAGCCACACAGA-----------------------------------------------------------------------------------
 >Sa_scaffold5269_24723_27066
 ---------------------------------------------------------------------------------------------------CAGATGCAGATGTGCAACTAGGCAATCCCAGATTAGCAGGGTGATATCTTTTAGCAAAAGGATTTAAAAGTGATCTGTAATTTACCTTATGATGTGTATGCTTTGTTGCTGGAACTCAAAGAATGGACAACATTGGAACAAGAAGCAGTATGGTAGATATATGGAAGCATTTAGAGCATGCTATTCTATCTTTTGTCCATTAGGTGGCGATGGCACAAAATGTATTCCATAGCTTTAGGTCATTTATCTGAAGATGCCTATCTAAATATATCAGTGTGCAAGCTCTCACTTCCTCTCAACTTTATCTCTTTCTCGTCCCTTCTCTATTTATAGACAAGCCTGAAACACACGATTATAAATACGTACGCATTTTCCTCCAGCACCAGGAAACCTTCAACTAATCACAGAGCGTGCGACAAACAAGCTTTTAAAGGTTTGGAACAAACCATATAAATCTCCTGAAGGTGGGTGGTTGTGCGTTTCAATCAAACATTTTTTTACCGAATAAAAAATACCCAAAATATAAAAAGCAACAAACACGTCAAAAAAACAACCAAATGCGTCGTAACAAATGTAGTATTTAAAACGGACAAAAACAATGCACCGCGTAGGCGTCATCAGCCTCCTCGCTTCCCCCCTGCAGTTTTTTTCGAGTCGTCCGCTCGTTCACCCTCCCCTCGCGTGGAAATGAAGCGAGGCGCGCTCCCGGCTTTCAATGAAGCGCGCACACGTCACTTTGATGTAAAAAAAAAAAAAGAGAGAGAGAGAAA--AAAAAAGAAAACCCATGCACACGCACACACACGCATGCACGCACGCGCACACACCCAAAACACGCGTAGATTGGTGCTCACTGGTCGTTCTATAGTGAAGCACAGTGCGGTTTTTTTTGTATCTCCAACCAGGAGACAGACTGGAGGTGAATTAAAAAAAAAACGGCTGGACGAGAGAAGACTGTATTTATGTTTATTTTATAGATTTGGTTTTTTTTTTCTCGTCTTATCGGTCTTGCAGGGGTTTGTTTAGGGTCGCGCGGGTGTGCGT-GTG------------------------------------CGCGCGCG-CTTTCTTCTGCGCCGC-GCGTGCCTTCTGGCCGCTACAAAGGTAACACCGGACGGAACTGGAGACGGACCTTGGTACAGGTAAGAGGATGCGTTTTTTTATGT-ATTGTATTTTATTGTATTTTCTCAACCA-TATATTTAGATCTATATATAAAAAAAGATGTGGAAGAGAGAGGAGAGGATTAGGGGAGGCTGTGGAAGTTTTCT---TAATAGCGGCTCTGGATATTGTGGCTCGGCGCTTCACCTTGACGCTTCTTTTTATTTATTTATTTAATAATAATAACAATA-ATAAAAATAATAAGAGT---AGTAGTAGTATATCGTCTTCATTTCATGCGAAGGGGTGCAAATTGATATTACA-ATTATGATCAAACCCTTTTGT-------TTTGATGGAGTGTTTTTGCGGAAGCCCAGAAGGTCTATCCGCGTCCTGCCTGCGTTCAGGGCTCCTGTAGGCATGTGTCATTGGCCTGGTTGATGGAGGAGATCGGTGTCTCTGCAGCACAGCACTGAGGTCTGGGCTTTTGAG------------GAGCATCCTGAATGATAGGATGCTAAAATAATCCTGGATGTAGGTTGGAAATGTGTAGAGATTATGCGCGTGT-TCTATTTGACCGCTTCAGAAAATACGCAT---TGAGAAGGTGGTGGTTTTCTCCGGCGCTCTTCTCTGTAGCAGGACGTGAACGCGCACGCTCAGGAGCTTATTGTGCGCTGCTCGTTCCACTGAGCTCCTGGAAGCTCCGAGACACTGCACGTCTCCATCATTGCAAAACAAGACACGGCTTCAGAATGGCCAAATGTGTGTGTGTGTGTGTGTGTGTGTGTTATTAAACCATGCCAGAGACCCACAATGTCCCCACAAGAATATAAATAACTGTGATGTGTGATGT-TGTGGGAATTGTGCCATTATTCAGGCAAATNTTGTGTGATGTTGTGGGGATTGTGCCATTATTCAGGCAAATGATTTGCACTGGCTTCATTTCTGCACATTTCATGAATGCGTTCTTA--TATGTTACAATGCTTCATGTATTTTCATTAATAAATAAAATCCGAATGACAGGGTGAGAGCTGGATTTGAGTAATTCGCTGTGTTGATAATTGTCAGTGGNGATTGGCTGTGTTGATAATTGTCAGTGGAAGGTGCTTGGAAGAGTCGTGAGACAGGTGTGTTTGTTTGTGTGTGAGAGAGAAAGAGTAAAAGAGAGAGAGAGGGAGAGTGTGAGCGATTGTGAGAGAGAAACAGTGTGTATGTGTGTGTTTGTGTGAGAGAGAGATAGTGTGAGAAAATGTGTGTGTGTGTGTGT----------------------------------------------------------------------------------------------------
 >Sm_chr22_7005465_7007778
 TGTAAATATTGTGCAAAAACTATTAAATGCATTTTGAGGTACATAATAAATACATAATTAAAGGGTGGAACTAGTATTTTTTTAGGGGGTCCAAGCACCCAGATGCAGATGTACAACTTGGCAATCCCAGGATAGCAGGGTGATGTCTTTTAGCAATAGGATTTAAAAGTGATCTGTAATTTTCCTTATGATGTGTATGCTTTGTTGCTGGAACTCAAAGATTGAACAACATTGGAACAACAAGCAGTATGGTAGATATATGGAAGCATTTAGAGCATGCTATTGTATCTTTTGTCCATTAGGTGGCGATGGCACAAAATGTATTCCATAGCTTCAGGTCATTTATCTGAAGATGCCTATCTAAATATATCAGTGTGCAAGGTCTCACTTCCTCTCAACTTTAGCTCTTTCTCGTCCCTTTTCCATTTATAGACAAGCCTGAAACACACGATTATAAATACGTACGTATTTTACTCCAGCACCAGCAAACCATCAACTAATCACAGAGCGTGCGACAAACAAGCTTTTAAAGGTTTGGAACAAACCATATAAAGCTCCTAAATGTGGGTGGTTGTGCGTTTAAATCAAACATTTTTTGACGAATAAAAAAATACCCAAAATATAAAAAGCAACAAACACGTAAAAAAAAACACCAAATACGTCATAA-AAATGTAGTATTTAAAACGGACAAAAACAATGCACCGCGTAGGCGTCATCAGCCTCCTCGCTTCCCCC-TGCAGTGTTTTTCGAGTCGTCCGCTCGTTCACCCTCCCCTCGCGTGGAAATGAAGCGAGGCGCGCTCCCGGCTTTCAATGAAGCGCGCACACGTCACTTTGATGTAAAAAAAAAAAGAGAGAGAGAGAGAGAGAAAAAAAGAAAACCCATGCGCACGCACACACACGCACGCACGCACGCGCACACACCCAAAACACGCGTAGATTGGTGCTCACTGGTCGTTCTATAGTGAAGCACAGTGCGGTTTTTTT-GTATCTCCAACCAGGAGACAGACTGGAGGTGAATTAAAAAAAA--CGGCTGGACGAAAAAAGACTGTATTTATGTTTATTTTATAGATTTGGTTTTTTTTT---GGTCTTATCGGGCTTGCAGAGGATTGTTTAGGGTCGCGCGTGTGTGTGT-GTGTGTGTGTGTGTGTGTGTGTGTGTGTGCGTGTGCGCGCGCGCGCG-CTTTCTTCTGCGCCGC-GCGTGCCTTCTGGCCGCTACAAAGGTAACACCGGACGGAACTGGAGACGGACCTTGGTACAGGTAAGAGGATGCGTTTTTTAATGT-ATTGTATTTTATTGTATTTTCTCAACCA-TATATTCAGATCTATAAATAAAAAA-GATGTGAAAGAGATAGGAGAGGATCAGGGGAGGCTGTGGAAGTTTTCT---TAAAAGCGGCTCTGGATATTGTGGCTCGGCGCTTCACCTTGACGCTTCTTTTTATTTATTTATTTAATAATAA-AATAATA-ATAATAATAATAATAAT---AGTAGTAGTATATCGTCTTCATTTCATGC-AAGGGGTGCGAATTGATATTACA-CTTATGATCAAACCCTTTTGT-------TTTGATGGAGTGTTTTTGCGGAAGCCCAGAAGGTCTATCCGCGTCCTGCCTGCGTTCAGG-CTCCTGTAGGCATGTGTCATTGGCCTGGTTGATGGAGGAGCTCGGTGTCTCTGCAGCACAGCACTGAGGTCTGGGCTTTTGAG------------GAGCATCCTGAATGATAGGATGCTAAAATAATCCTGGATGTAGGTTCGAAATGTGTAGACATTAGGCGCCTGT-TTTATTTGACCGCTTCAGAAAATACGCAT---TGAGAAGGTGGTGGTTTTCTCCGGCGCTCTTCTCTGTAGCAGGACGTGAACGCGCACGCTCAGGAGCTTATTGTGCGCTGCTCGTTCCACTGAGCTCCTGGAAGCTCCGAGACACTGCACGTCTCCATCATTGCAAAACAAGACACGGCTTCAGAATGGCCAAATGTGTGTGTGTGTGTGTGTGTGTGTGTGTGTG---TGTGTGTGTG--------TGTGTGTGTTATTAAATCA-TGCCAGAGACGCACAATGT-CCCCACAAGAATAGAAATAACT------GTGATGTGTGATGTTGGGGGGATTGTGCCATTATTCAGGCATATGATTTGCACTGGCTTCATTTCTGCTCATTTCATGAATGCGTTCTTA--TATGTTACAATGCTTCATTTATTTTCATTAATAAATAAAATCCGAATGACAGGGTGAGAGCGGGATTTAAGTAAT-----GCATTGATAATTAT---------------------------GTCAGTGGAAGGTGCTTGGAAGGGTCGTGAGACAGGTGTGTTTGTTTGTGTGAGAGAGAGAAAGAGTA--AGAGAGAGAGAGGGAGAGTGTGAGCGATTGTGAGAGAGAAACAGTGTGTGTGTGTGTGT----GTGAGAGAGAGATAGTGTGAGAAAATGAGAGTGTGTGTGTGTGTGTGTGTGTGTGTGTGTGAGAGAGAGGTAAAAAGAGAAAGAGTATGAGAGAGAGAGAGAGAGAGAGAGAGAGAGAGTGGTAGAGAGAGAAAGAGTATGA

case1013
>Sa_scaffold6872_2392_3367
 -------------------------------------------------------------------------------------------------------------------------------------------------------------------------------------------------------------------------------------------------------AATGTTATCCCACAGTAACCCATTGATATTTCATTTACAGTATATGTACCAATCTTGC--TGATTTTCAGAACAATGATTTGCTGTTAAGACCATTAAAAGCCTAAAAACTGTCATGGCTCATCC-TTTTGCTGAACTAGCACATAAGATGCGTTTTAAGACATTTCCTTTCAAAATTGCTTCATTATGCAGGGAGAACAGGAGGAAACCCCCCTTTGTGGCAGATGCCTGATTTACATGACAGTAGCCACTGCAAAAGGGTGCAGGTGGCTTGCATGTCATTGACTCGCTATAATTAAGAGCAAACCATTGAAGACATGTGAGCTCACAAATGGGCCCATGAAACAACATCTATGGATCAAAAAGCAGACAGGCTGAAATTTGAGCTAAAAATCAACCACTACTAAATGTGTGTAAACACTTATTTATAGAAATAACTTCCCTATCACACATGTCCTTCCCACATTCTGTAGATTTCTATTAACTATTCAAGCTC-TCTGTCTCCAAGTCACCTATTGATACCAAGAATAGCTGAAGTAAAAAAAAAAAATCACC--CCAATTCTCTATGCTTAGTTCGGCTTGAGATGTAAATTAGTCTGGAGGCATGTCAATCAATATCAGGTCTCAGCTGATCGATTTGATTCTCCAAACAAAACGCACACATTAATTGAGGTCATTTTATGTCAGAAATTAACAGATCCAATACACAGTTATCCAGAGAGAAGAAAAG-------CGTCAATTCTTTTGTGCCGAAATCGTGGTATAACGGTTTGACTACACCTCAGAGACAGAGAAAAGCTAGCTCCGTATTGTTGTGGTGATCGATATTCAATAAAAAAGAATGTCTGGAAGTGGTCTAACGGGACTGTTGGACATATATCGGTTCTCGTTTTTGTCCATGGGACAGTCTGGTAGTATTTAGTAGAGCCATCAATTAGTTGCAGTGTATCCTCTATACACTGCCACCAGTGTATCCAAAGCT------------------------------------------------------------------------------------------------------------------------------------------------------------------------------------------------------------------------------------------------------------------------------------------------------------------------------------------------------------------------------------------------------------------------------------------------------------------------------------------------------------------------------------------------------------------------------------------------------------------------------------------------------------------------------------------------------------------------------------------------------------------------------------------
 >Sa_scaffold6872_2392_4029
 -------------------------------------------------------------------------------------------------------------------------------------------------------------------------------------------------------------------------------------------------------AATGTTATCCCACAGTAACCCATTGATATTTCATTTACAGTATATGTACCAATCTTGC--TGATTTTCAGAACAATGATTTGCTGTTAAGACCATTAAAAGCCTAAAAACTGTCATGGCTCATCC-TTTTGCTGAACTAGCACATAAGATGCGTTTTAAGACATTTCCTTTCAAAATTGCTTCATTATGCAGGGAGAACAGGAGGAAACCCCCCTTTGTGGCAGATGCCTGATTTACATGACAGTAGCCACTGCAAAAGGGTGCAGGTGGCTTGCATGTCATTGACTCGCTATAATTAAGAGCAAACCATTGAAGACATGTGAGCTCACAAATGGGCCCATGAAACAACATCTATGGATCAAAAAGCAGACAGGCTGAAATTTGAGCTAAAAATCAACCACTACTAAATGTGTGTAAACACTTATTTATAGAAATAACTTCCCTATCACACATGTCCTTCCCACATTCTGTAGATTTCTATTAACTATTCAAGCTC-TCTGTCTCCAAGTCACCTATTGATACCAAGAATAGCTGAAGTAAAAAAAAAAAATCACC--CCAATTCTCTATGCTTAGTTCGGCTTGAGATGTAAATTAGTCTGGAGGCATGTCAATCAATATCAGGTCTCAGCTGATCGATTTGATTCTCCAAACAAAACGCACACATTAATTGAGGTCATTTTATGTCAGAAATTAACAGATCCAATACACAGTTATCCAGAGAGAAGAAAAG-------CGTCAATTCTTTTGTGCCGAAATCGTGGTATAACGGTTTGACTACACCTCAGAGACAGAGAAAAGCTAGCTCCGTATTGTTGTGGTGATCGATATTCAATAAAAAAGAATGTCTGGAAGTGGTCTAACGGGACTGTTGGACATATATCGGTTCTCGTTTTTGTCCATGGGACAGTCTGGTAGTATTTAGTAGAGCCATCAATTAGTTGCAGTGTATCCTCTATACACTGCCACCAGTGTATCCAAAGCTNATAATTAGTTGCAGTGTATCTGCCACCAGTGTATCCAAAGCTACTCACAAGCTACCGATTCCAGCGGTAACGTAATTATAAGGCAACTGCTCAACGAGCACGGTTACGAAAGTCATCGGGAAATGAAAGGAAGCGTTTTTTTCTTTCCTAAAAATTGTGNAGATGAAAGGAAGCGTTTTTTCTTTCCTAAAAATTGTGCCTCTGACCATGCACAACATAAATAATGGAAGAAAGCAGCTTGAGTCACTCTGAGCTGCAACTCAACTCCTCCGAGACNTAGCAGCTTGAGTCACTCTAAACTGCAACTCAACTCCTCCGAGACCTTGGTTCAGTTCACATTTCACACGTATCCAAATAATAAATAAAAAAGGCTGTGATCGATGCAAATAACTGAGTCTTAAAGTGTCTGGGGTGTTAACAAAATCCTTGACTGGAATTGAGTCGTTGCACCAGAGTCCTTGCAAAATTCTTGTGTCAATTGCAGATTCATAATGACAGAGATCATAAATGCTTCAGTGATCAACAAATGCAAGGCAAAGAGGCAAAATAATAACATAATAAAGAATAAAGCAGTATGCTGACAATTTTAGGGGGCATTGTTTGCCTGAACTAACTGCAAAAATCAATAATAAGGTTCATTGTCTTCATTCTTTTTTTAGAC----------------------------------------------------------------------------------------------------
 >Sa_chr53_13725328_13726835
 --------------------------------------------------------------------------------------------------------------------------------------------------TATATATGACTATAATATTCTCCCCATCTGTTCAGTTGTAAATTGTATTTAAAAAGGTTTGTACTTCTGAGCAAAAAAAAAATCTAGGTTCAATTTATG--AATGTTATCCCACAGTAACCCATCGATATATAATTTACAGTATATGTACCAGTCTTTTCATAATCTTCGGAACAATAATTTGCTGTTAAGACCATTAAAAGCCTAACATCTGTCATGGCTCATCCCTTTTGCTAAACTAGCACATAAGATGTGTTTTAAGACATTTGCTTTCAAAATTGCTTCATTATGCAGGGAGAACAGGAGGAAACCCCCCTTTGTGGCAGATGCCTGATTTACATGACAGTAGCCACTGCAAAAGGGTGCAGGTGGCTTGCATGTCATTGACTCGCTATAATTAAGAGCAAACCATTGAAGACATGTGAGCTCACAAATGGGCCCATGAAACAACATCTATGGATCAAAAAGCAGACAGGCTGAAATTTGAGCTAAAAATCAACCACTACTAAATGTGTGTAAACACTTATTTATAGAAATAACTTCCCTATCACACTTGTCCTTCCCACATTCTGTAGATTTCTATTAACTATTCAAGCTC-TCTGTCTCCAAGTCACCTATTGATACCAAGAATAGCTGAAGTAAAAAAAAAAAATCACC--CCAATTCTCTATGCTTAGTTCGGCTTGAGATGTAAATTAGTCTGGAGGCATGTCAATCAATATCAGGTCTCAGCTGATCGATTTGATTCTCCAAACAAAACGCACACAT----TGAGGTCATTTGATGTCAGAAAATAACAGATCCAATACACAGTTATCCAGAGAGAAGAAAAG-------CGTCAATTCTTTTGTGCCGAAATCGTGGTATAACGGTTTGACTACACCTCAGAGACAGAGAAAAGCTTGCTCCGTATTGTTGTGGTGATCGATACTTAATAAAAAAGAATGTCTGGAAGTCGTCTAACGGGACTGTTGGACATATATCGGTTCTCGTTTTTGTCCATGGGACAGTCTGGTAGTATTTAGTAGAGCCATCAATTAGTTGCAGTGTATCCTCTATACACTGCCACCAGTGTATCCAAAGCTC-------------------------------------------CTTACAAGTTACCGGTTCCAGCGGTAACGTAATTATGAGGCAACTGCTCAACGAGCACGGTTATGAAAGTCATCGGGA----------------------------------------GATGAAAGGAAGCGTTTTTTCTTTCCTAAAAATTGTGCCTTCGACCATGCACAACATAAATTATGGAAGATAGCAGCTTGAGTCACTCTGAGCTG----------------------------------------------CAACTTAACTCCTCCGAGACCTTGGTTCAGTTCACATTTCACACGTATCCAAAAAATAAATAAAAAAGGCTGTGATCGATGCAAATGACTGAGTCTTAAAGTGTCTGGGGTGTTAACAAAATCCTTGACTGGAATTGAGTCGTTGCACCAGAGTCCTTGCAAAATCCTTGTGTCAATTGCAGATTCATAATGACAGAGATCATAAATGCTTCAGTGATCAACAAATGCAAGGCAAAGAGGCAAAATAATAACATAATAAAGAATAAAGGAGTATGCTGACAATTTTAGGGGGCATTGTTGGCCTGAACTAACTGCAAAAATCAATAAAAAGGTTCATTGTCTTCATTCTTTTTTTAGACGGCTGCGTCTAAACCGCTTCAGTGCTGCACATATGCAAGAGCATTAGATTACCACTGCTAGGAAAAGTGTTAAAGCAGGTTCAACACTAATACCAAAGCT
 >Sa_scaffold6872_2247_3367
 ----------------------------------------------------------------------------------------------------TATTCTCCCCATCTGTTCAGTTGTAAATTGTATTTGAAAAAGTTTGTACTTCTGAGCAAAAAAAA-TCTAGGTTCAATTTAT-GAATAGAACAACATACACTTTTCTTTGTAAAAGGTTTTTTCCAATTTTACCTTTAAGAAATGGAAATGTTATCCCACAGTAACCCATTGATATTTCATTTACAGTATATGTACCAATCTTGC--TGATTTTCAGAACAATGATTTGCTGTTAAGACCATTAAAAGCCTAAAAACTGTCATGGCTCATCC-TTTTGCTGAACTAGCACATAAGATGCGTTTTAAGACATTTCCTTTCAAAATTGCTTCATTATGCAGGGAGAACAGGAGGAAACCCCCCTTTGTGGCAGATGCCTGATTTACATGACAGTAGCCACTGCAAAAGGGTGCAGGTGGCTTGCATGTCATTGACTCGCTATAATTAAGAGCAAACCATTGAAGACATGTGAGCTCACAAATGGGCCCATGAAACAACATCTATGGATCAAAAAGCAGACAGGCTGAAATTTGAGCTAAAAATCAACCACTACTAAATGTGTGTAAACACTTATTTATAGAAATAACTTCCCTATCACACATGTCCTTCCCACATTCTGTAGATTTCTATTAACTATTCAAGCTC-TCTGTCTCCAAGTCACCTATTGATACCAAGAATAGCTGAAGTAAAAAAAAAAAATCACC--CCAATTCTCTATGCTTAGTTCGGCTTGAGATGTAAATTAGTCTGGAGGCATGTCAATCAATATCAGGTCTCAGCTGATCGATTTGATTCTCCAAACAAAACGCACACATTAATTGAGGTCATTTTATGTCAGAAATTAACAGATCCAATACACAGTTATCCAGAGAGAAGAAAAG-------CGTCAATTCTTTTGTGCCGAAATCGTGGTATAACGGTTTGACTACACCTCAGAGACAGAGAAAAGCTAGCTCCGTATTGTTGTGGTGATCGATATTCAATAAAAAAGAATGTCTGGAAGTGGTCTAACGGGACTGTTGGACATATATCGGTTCTCGTTTTTGTCCATGGGACAGTCTGGTAGTATTTAGTAGAGCCATCAATTAGTTGCAGTGTATCCTCTATACACTGCCACCAGTGTATCCAAAGCT------------------------------------------------------------------------------------------------------------------------------------------------------------------------------------------------------------------------------------------------------------------------------------------------------------------------------------------------------------------------------------------------------------------------------------------------------------------------------------------------------------------------------------------------------------------------------------------------------------------------------------------------------------------------------------------------------------------------------------------------------------------------------------------
 >Sm_chr52_3703400_3704529_rev
 GTTATTCACTCACTGGTCATAATGTTATAAGGTCATAATGCTATGCCTTTATTATTATTATTATTATTATTATTATTATTATTATTATATATGACTATATTATTCTCCCCATCTGTTCAGTTGTAAAGTGTATTTGAAAAGGTTTGTACTTCTGAGCAAAAAAAAATCTAGGTTCAATTTAT-GAATAGAACAACATACACTTTTCTTTGTAAAAAGCTTTCTCCAAGTTTACCTTTAAAAAATGGAAATGTTATCCCACAGTAACCCATCGATATTTCATTTACAGTATATGTACCAATCTTGC--TGATTTTCGGAACAATGATTTGCTGTTAAGACCATTAAAAACCTAAAAACTGTCATGGCTAATCCCTTTTGCTAAACTAGCACATAAGATGTGTTTTAAGACATTTCCTTTCAAAATTGCTTCATTATGCAGGGAGAACAGGAGGAAACCCCCCTTTGTGGCAGATGCCTGATTTACATGACAGTAGCCACTGCAAAAGGGTGCAGGTGGCTTGCATGTCATTGACTCGCTATAATTAAGAGCAAACCATTGAAGACATGTGAGCTCACAAATGGGCCCATGAAACAACATCTATTGATCAAAAAGCAGACAGGCTGAAATTTGAGCTAAAACTCAACCACTACTAAATTTGTGTAAACACTTATTTATAGAAATAACTTCACTATCACACTTGTCCTTCCCACATTTTGTAGATTTCTATTAACTATTCAAGCTTGTCTGTCTACAAGACACCTATTGATACAATAGTAAGTATAAGTAAAAAAAAAAAAAAATCACCCAATTCTCGATGCTTAGTTCAGCTTGAGATGTAAATTAGTCTGGAAGCATGTCAATCAATATCAGGTCGCAGCTGATCGATTTGAATCTCCAAACAAAACACACACATTAATTGAGGTCATTTTATGTCAGAAATAAACAGATCCAATACACAGTTATCCAGAGAGAAGAAAAGAAGTCGCCGTCAATTATTTTGTGCCGAAATCATCGTATCACGGTTTGACTACACCTCAGAGACAGAGAAAAGCTTGCTCCGTATTGTTGTGGTGATCGATATTCAATAAAAAAGAATGTCTGGAAGTGGTCTAACGGGACTGTTGGACATAC--CGGTTCTCGTTTTTGTCGTTGGGACAGTCTGGTT-TATTTAGTAGAGCCATCAATTAGTTGCAGTGTATCCTCTATACACTGCCACCAGTGTATCCGAAGCTA-------------------------------------------CTCACAAGCTACCGGTTCCAGTGTTAACG--ATTATGAGGCAACTGATCAACGAGTACGGTTAT---AGTCATGGGGA----------------------------------------GATGAAATGAAGCGTTCTTTCTTTC-----------------------------------------------------------------------------------------------------------------------------------------------------------------------------------------------------------------------------------------------------------------------------------------------------------------------------------------------------------------------------------------------------------------------------------------------------------------------------------------------------------------------------------------------------------------------------------------------

case1014
>Sm_scaffold3705_102202_102740
 -----------------------------------------------------------------------------------------------------AACCAACCAACCAACCAACCAACCAACCAACCAGCTGAACAACCAAATATTTAATCAACCAATTATCTAACCACAGAAAATCACTAACTAATCAACCAACCAGCTAACATTTTAATCCAAAACCAACAGCTAACCTCTTAATCAACCAACTAATCAGCTGTCTAACCAACTAACTAGCCAGCTAATATACATGTTAGTAGATTTTTATTTGTATTAACTATTATACATAAGAATCT--ATTTTACTTTAGACATATTTCCTGTTTGTTTGTTTCCATTAAATCCATAATCATTTCCATAATCATCACATTAAAGATCGGCAGTGGCAAACAAAAACACAAACACGAATCAATTGGTCTTTTTTTACATTGTCAGTGCACTGAACGTGTGTTTGTGGGTGTGTGTGTTGGTGTGTGTGTGTGTGT--------------------------------------ATGTGTGTGTGTATGTATACAGCTGGATGATGGCGTGTCATTGTCATTGTTAATAACTTTACTACTCCACAACCCCATTTTAGAGCTCTCTAACCATCACACACACACACACACACA----------------------------------------------------------------------------------------------------------------------------------------------------------------------------------------------------------------------------------------------------------
 >Sm_scaffold3705_102202_102846
 -----------------------------------------------------------------------------------------------------AACCAACCAACCAACCAACCAACCAACCAACCAGCTGAACAACCAAATATTTAATCAACCAATTATCTAACCACAGAAAATCACTAACTAATCAACCAACCAGCTAACATTTTAATCCAAAACCAACAGCTAACCTCTTAATCAACCAACTAATCAGCTGTCTAACCAACTAACTAGCCAGCTAATATACATGTTAGTAGATTTTTATTTGTATTAACTATTATACATAAGAATCT--ATTTTACTTTAGACATATTTCCTGTTTGTTTGTTTCCATTAAATCCATAATCATTTCCATAATCATCACATTAAAGATCGGCAGTGGCAAACAAAAACACAAACACGAATCAATTGGTCTTTTTTTACATTGTCAGTGCACTGAACGTGTGTTTGTGGGTGTGTGTGTTGGTGTGTGTGTGTGTGT--------------------------------------ATGTGTGTGTGTATGTATACAGCTGGATGATGGCGTGTCATTGTCATTGTTAATAACTTTACTACTCCACAACCCCATTTTAGAGCTCTCTAACCATCACACACACACACACACACA--------------------------------------------GCAGAGAGAGATGCACTGATCCGTGTCCTGCAGCGGTGTAAGCAACACCTGAACATCTGTATTTATACTATATAAATTCTGCAGTGCCCTGATTCACCAGAGCTGA----------------------------------------------------------------------------------------------------
 >Sm_chr52_1576996_1577720
 --ACTAACCCACCAGCTAACCATTCAACCAACCACCCAAACAAATAAGAAACCAGCTAACCTAGCAATTAACTAACCAAACATCTAACTATTTAACCAACCAACCAACCAACCAACCAACCAACCAACCAACCAGCTGAACAACCAAATATTTAATCAACCAATTATCTAACCACAGAAAATCACTAACTAATCAACCAACCAGCTAACATTTTAATCCAAAACCAACAGCTAACCTCTTAATCAACCAACTAATCAGCTGTCTAACCAACTAACTAGCCAGCTAATATAC--GTTAGTAGATTTTTATTTGTATTAACTATTATACATAAGAATCT--ATTTTACTTTAGACATATTTCCTGTTTGTTTGTTTCCATTAAATCCATAATCATTTCCATAATCATCACATTAAAGATCGGCAGTGGCAAACAAAAACACAAACACGAATCAATTGGTCTTTTTTTACATTGTCAGTGCACTGAACGTGTGTTTGTGTGTGTGTGTGTTGGTGTGTGTGTGTGTGTGTGTGTGTGTGTGTGTGTGTTGGTGTGTGTGTGTGTGTATGTGTGTGTGTATGTATACAGCTGGATGATGGCGTGTCATTGTCATTGTTAATAACTTTACTCCTCCACAACCCCATTTTAGAGCTCTCTAACCATCACACACACACACACACACACACACACACACACACACACACACACACACACACACACACACACAGCAGAGAGAGATTCACTGATCTGTGTCCTGCAGCGGTGTAAGCAACACCTGAACATCTGTATTTATACTATATAAATTCTGCAGTGCCCTGATTCACCAGAGCTGAGTAGTGAAAAGCAATGATAGATAGATAGATAGATAGATAGATAGATAGATAGATAGATAGATAGATAGATAGATAGATAGATAGATAGATAGATAGATAG
 >Sm_scaffold3705_102193_102740
 --------------------------------------------------------------------------------------------TAACTATTTAACCAACCAACCAACCAACCAACCAACCAACCAGCTGAACAACCAAATATTTAATCAACCAATTATCTAACCACAGAAAATCACTAACTAATCAACCAACCAGCTAACATTTTAATCCAAAACCAACAGCTAACCTCTTAATCAACCAACTAATCAGCTGTCTAACCAACTAACTAGCCAGCTAATATACATGTTAGTAGATTTTTATTTGTATTAACTATTATACATAAGAATCT--ATTTTACTTTAGACATATTTCCTGTTTGTTTGTTTCCATTAAATCCATAATCATTTCCATAATCATCACATTAAAGATCGGCAGTGGCAAACAAAAACACAAACACGAATCAATTGGTCTTTTTTTACATTGTCAGTGCACTGAACGTGTGTTTGTGGGTGTGTGTGTTGGTGTGTGTGTGTGTGT--------------------------------------ATGTGTGTGTGTATGTATACAGCTGGATGATGGCGTGTCATTGTCATTGTTAATAACTTTACTACTCCACAACCCCATTTTAGAGCTCTCTAACCATCACACACACACACACACACA----------------------------------------------------------------------------------------------------------------------------------------------------------------------------------------------------------------------------------------------------------
 >Sa_chr53_15819091_15819632_rev
 CATCAACTTACTCATTCAACTAACCCACCAGTTAACCATTCAACCAACCACCCAAACGAATAAGGAACCAGCCAACCTAGCAATTAAATAATCAAACATATAACTATTTAACCAACCAACCAACCAACCAACCAGCTGAACAACCAAATATTTAATCAACCAATTATCTAACCACAGAAAATCACTAACTAATCAACCAACCAGCTAACATTTTATTCCAAAACCAACAGCTAACCTCTTAATCAACCAACTAATCAGCTGTATAACCAACCTACTAGCCAGCTAATATACATGTTAGTAGATTTTGATTTGTATTAACTATTATACATAAGAATCTTTATTTTACTTTAGACATATTTCCTGTTTGTTTGTTTCCATTAAATCCATAATCATTTCCATAATCATCACATTAAAGAT-GGCAAACGAAAACAAACAAACAAACACGAATCAATTGTTTTTTCTTTTTATTGTCAGTGCACTGAACGTGTGTTTGTGTGTGTGTGTGTGTGTGTGTGTGTGTGTGTGTGT----------------------------------GTGTGTGTGTGTGTGTATACAGCTGGATGATGGAAGC---GTGTCATTGTTAATAACTTTACTTCTCCACAACCCCATTTTAGAGCTCTCTAACCATCACACACACACACACACACACACACACACACACACACACACACAC-------------------ACACACACACACACACACACACACACAC-ACAGAGCAGAGAGAGATGCACTGATCCTTGTCCTGCAGCTGTGTAA-----------------------------------------------------------------------------------------------------------------------------------

case1015
>Sa_scaffold26573_72_771
 --------------------------------------------------------------------------------------------------------ATTTGGCTGCCTTTGATTTTTTGAAACAGCTTTTTTTTTAA------CCCTCATGACAGTGCTAAAGCTGCTGCATTTAGCACAATATACCTACGTATACGAGAGCTTTTAACGGTGACCTCTTAAGCTGGCAGATTTATTTATTTATTTTTTGCATGGTATTCCGTGCTATACCAGCTAGATATTTATTATTCAGTGAATATTGATATATTCTCTTTTCTCTCCACAGATAGGCGAGTACGTGTTTGTCATTTTCATGAGCATCGAGCTGACCCTGAAAATCATGGCAGACGGTCTCTTCTTCACCCCCACTGCAGTCATCCGAGACTTCGGTGGAGTCATGGACATTTTCATCTATTTAGTACGGATC-ATTCCTCTGGCTTTTGCCACAGCTTATTGATAATTCATGCGAAAGCTCGCGTTCTCTCTGATTAGAGGCTTCCCTGATGTGATGGAGCTTTAACGATGTCTTAAAGACAGTTCAGTAATAAGACAGTTCAGTAATGACTGTACAGATGATATTAATTAAATGCACTAATATAAATTACGAATGAAAATTTAGTACAAATGACTTGCTTTATATGTTAAATTCAATGCTATTCATTAAAATAAGTGAACTGCAGTGTTTGTGCAGTCATCATCTTTTAAATTATACATTATATATAAAAAGTGGATACTTTACAACAAGATTTGTATGTGCTTTTTA---------------------------------------------------------------------------------------------------------------------------------------------------------------------------------------------------------------------------------------------------------------------------------------------------------------------------------------------------------------------------------------------------------------------------------------------------------------------------------------------------------------------------------------------------------------------------------------------------------------------------------
 >Sa_scaffold26573_72_1278
 --------------------------------------------------------------------------------------------------------ATTTGGCTGCCTTTGATTTTTTGAAACAGCTTTTTTTTTAA------CCCTCATGACAGTGCTAAAGCTGCTGCATTTAGCACAATATACCTACGTATACGAGAGCTTTTAACGGTGACCTCTTAAGCTGGCAGATTTATTTATTTATTTTTTGCATGGTATTCCGTGCTATACCAGCTAGATATTTATTATTCAGTGAATATTGATATATTCTCTTTTCTCTCCACAGATAGGCGAGTACGTGTTTGTCATTTTCATGAGCATCGAGCTGACCCTGAAAATCATGGCAGACGGTCTCTTCTTCACCCCCACTGCAGTCATCCGAGACTTCGGTGGAGTCATGGACATTTTCATCTATTTAGTACGGATC-ATTCCTCTGGCTTTTGCCACAGCTTATTGATAATTCATGCGAAAGCTCGCGTTCTCTCTGATTAGAGGCTTCCCTGATGTGATGGAGCTTTAACGATGTCTTAAAGACAGTTCAGTAATAAGACAGTTCAGTAATGACTGTACAGATGATATTAATTAAATGCACTAATATAAATTACGAATGAAAATTTAGTACAAATGACTTGCTTTATATGTTAAATTCAATGCTATTCATTAAAATAAGTGAACTGCAGTGTTTGTGCAGTCATCATCTTTTAAATTATACATTATATATAAAAAGTGGATACTTTACAACAAGATTTGTATGTGCTTTTTANNNNNNN----NNNNNNNNNNNNNNNNNNNNNNNNNNNNNNNNNNNNNNNNNNNNNNNNNNNNNNNNNNNNNNNNNNGACTTGTGCTCATACATCCACAAGGGTGTTATTAAAGTCAGGTGCTGATGTAGGGGAAGTTATTAAAGTACTGATGTAGGGTAAGTCTGCGTTCCAATTTATTCCAAAGTTGTTCAATAAGTCAATAGGTCAGAGCTATATAGCAGGCCACTCAGGATCTTTCACTCCAAACTATCTAAAACATATCTTTGTGGAGCTGGCTTTGGGCACAGGGGCATTGTCATGCTCTAATAGTTTTGGATCTCCTAGTTCNNNNNNNNNNNNNNNNNNNNNNNNNNNNNNNNNAAAAGGGGGAGTGGTAGCTCAATGGTTAAGGTGTTGGGTTTCTGCTCGGAAGGTCACGGGTTCAAGCCCCGGTATCGCTAAGCTGCCACCTCTGGGTCCCTAAACAATGCTCTTAACACTCTGTACGCTCCAGGGGTGCCGTATCATGG--------------------------------------------------------------------------------------------------
 >Sa_chr5_11403424_11404633
 -----CCTCTCACTGAAATAGGTTTCAGCTCTTTATTGTTCCCAATTAACACATCCACTTAATAAGGAAAAAAGCATTAGGGTTCATGAAAGTAATTCTCATGAATTTGGCTGCCTTTGATTTTTTGAAACAGCTTTTTTTTTTA-----ACCCTCATGACAGTGCTAAAGCTGCTGCATTTAGCACAATATATCTACGTATACGAGAGCTTTTAACGGTGACCTCTTAAGCTGGCAGATTTATTTATTTATTTTTTGCATGGTATTCCGTGCTATACCAGCTAGATATTTATTATTCAGTGAATATTGATATATTCTCTTTTCTCTCCACAGATAGGCGAGTACGTGTTTGTCATTTTCATGAGCATCGAGCTGACCCTGAAAATCATGGCAGACGGTCTCTTCTTCACCCCCACTGCAGTCATCCGAGACTTCGGTGGAGTCATGGACATTTTCATCTATTTAGTACGGATC-ATTCCTCTGGCTTTTGCCACAGCTTATTGATAATTCATGCGAAAGCTCGCGTTCTCTCTGATTAGAGGCTTCCCTGATGTGATGGAGCTTTAACGATGTCTTAAAGACAGTTCAGTAATAAGACAGTTCAGTAATGACTGTACAGATGATATTAATTAAATGCAGTAATATAAATTATGAATGAAAATTAAGTACAAATGACTTGCTTAATATGTTAAATTCAATGCTATTCATTAAAATAAGTGGACTGCAGTGTTTGTGCAGTCATCAACTTTTAAATTATACATTATATATAAAAAGTGTATACTTTACAACAAGATTTGTATGTGCTTTTTAAACATCCCACTCCACATTATAATAACCTTCACCCTTCTGGAAAGATGTTTCAGTAGATTTTGTAGTGGGCTTGTGAAGACTTGTGCTCATACATCCACAAGGGTGTTATTAAAGTCAGGTGCTGATGTAGGGGAAGTTATTAAAGTACTGATGTAGGGTAAGTCTGCGTTCCAATTTATTACAAAGTTGTTCAATAAGTCAATAGGTCAGAGCTATATAGCAGGCCACTCAAGACCTTTCACTCCAAACTATCTAAAACATATCTTTGTGGAGCTGCTTTGGGCACAGGGGCATTGTCATGCTCTAATAGTTTTGGATCTCCTAGTTCAAGTGAGTGGAAAATGTAATGCTACCACAACCAAAAGGGGGAGTGGTAGCTCAATGGTTAAGGTGTTGGGTTTCTGCTCGGAAGGTCACGGGTTCAAGCCCCGGTATCCCTAAGCTGCCACCTCTGGGTCCCTAAACAATGCTCTTAACACTCTGTACGCTCCAGGGGTGCCGTATCATGGCCGACCCTGCGCTCTGACCCGAGTTAGCTGGGATATGCGAAGAACAAATTTCGCTGTGCTATAATGTATATGTGACAAATAAAGGCTCTTCTATCTAAAT
 >Sa_scaffold26573_69_771
 -----------------------------------------------------------------------------------------------------CGGATTTGGCTGCCTTTGATTTTTTGAAACAGCTTTTTTTTTAA------CCCTCATGACAGTGCTAAAGCTGCTGCATTTAGCACAATATACCTACGTATACGAGAGCTTTTAACGGTGACCTCTTAAGCTGGCAGATTTATTTATTTATTTTTTGCATGGTATTCCGTGCTATACCAGCTAGATATTTATTATTCAGTGAATATTGATATATTCTCTTTTCTCTCCACAGATAGGCGAGTACGTGTTTGTCATTTTCATGAGCATCGAGCTGACCCTGAAAATCATGGCAGACGGTCTCTTCTTCACCCCCACTGCAGTCATCCGAGACTTCGGTGGAGTCATGGACATTTTCATCTATTTAGTACGGATC-ATTCCTCTGGCTTTTGCCACAGCTTATTGATAATTCATGCGAAAGCTCGCGTTCTCTCTGATTAGAGGCTTCCCTGATGTGATGGAGCTTTAACGATGTCTTAAAGACAGTTCAGTAATAAGACAGTTCAGTAATGACTGTACAGATGATATTAATTAAATGCACTAATATAAATTACGAATGAAAATTTAGTACAAATGACTTGCTTTATATGTTAAATTCAATGCTATTCATTAAAATAAGTGAACTGCAGTGTTTGTGCAGTCATCATCTTTTAAATTATACATTATATATAAAAAGTGGATACTTTACAACAAGATTTGTATGTGCTTTTTA---------------------------------------------------------------------------------------------------------------------------------------------------------------------------------------------------------------------------------------------------------------------------------------------------------------------------------------------------------------------------------------------------------------------------------------------------------------------------------------------------------------------------------------------------------------------------------------------------------------------------------
 >Sm_chr3_25079011_25079704_rev
 AGCTTCCTCTCACTGAAATAGGTTTCAGCTCTTTATTGTTCCCAATTAACACATCCACTTAATGAGGAAAAA-GCATTAGGGTTAATGAAAGTAATTCTCACGGATTTGGCTGCCTTTGATCTTTTGAAACAGCTTTTTTTTTTTTTTTTACCCTCTTGACAGTGCTAAAGCTGCTGCATTTAGCACAATATATCTACGTATACAAGAGCTTTTAACGGTGACCTCTTAAGCTGGCAGATTTATTTATTTATTTTCTGCATGGTATTCAGTGCTATACCAGCTAGATATTTATTATTCAGTGAATATTGATATATTCTCTTTTCTCTCCACAGATAGGCGAGTACGTGTTTGTCATTTTCATGAGCATCGAGCTGACCCTCAAAATCATGGCAGACGGTCTCTTCTTCACCCCCACTGCAGTCATCCGAGACTTCGGTGGAGTCATGGACATTTTCATCTATTTAGTACGGATCCATTCCTCTGGCTTTTGCCACAGCTTATTGATAATTCATGCGAAAGCTCGCGTTCTCTCTGATTAGAGGCTTCCCTGATGTGATGGAGCTTTAACGATGTCTTAAAGACAGTTCA----------------GTAATGACTGTACAGATGGTTTTAATTAAATGCACTAATATAAATTATGAATGAAAATTAATTACAAATGACTTGCTTTATATGTTAAATTCAATGCTATTCATTAAGATAAGTGAACTGCAGTGTTTGTGCAGTCATCAACTTTTAAATTATACATTATATATAAAAAGTGGATACTTTACAACAGGATTTGTATGTGCTTTTTAAACATCCTTTTCCACATTATAATAACCTTCACTCTTCTGGAAAGATGTTCCAGTAGATTTTGTAGTGGGCTTGTGGAGACTTGTGCTCATTCATCCACA------------------------------------------------------------------------------------------------------------------------------------------------------------------------------------------------------------------------------------------------------------------------------------------------------------------------------------------------------------------------------------------------------------------------------------------------------------------------------------------------------------------------------

case1016
>Sa_scaffold1747_51081_51511
 -------------------------------------------------------------------------------------------------------------------------------------------------------------------------------------------------------------------------------------------------------------------------------------------------------------------------------------------------------------------------------------------------------------------------------------------------------------------------------------------------------------------------------------------------------------------------------------------------------------------------------------------------------------------------------------------------------------------------------------TCTCTGTCTGTCTGTCTCTCTCTCTCTCTCTCTCTCTCTCTCTCTCTCTCTCTCTCTCTCTCTCTCTTTCCAAAGAAGTGGGTTGAAAACACAATGGGTGTGCTCATCAACATAAGTGACTGTTTAACATTCTGGTATCCAGGTGAGCTCGAAAACAGAGCTAGCGTGCGTGAGGCAGTTATTGGGAGAAGTCGTATAGAATGACTTTTTAGTATTTATCGGCATTCCAGAAAGACATCATTAGCTTTTGATTGATGTGAACTGAAAGAAAGAGCGTTATGGTTTTTGCACAGTTTGCTTTTCCTTCCAGAAATATTGTGATTCCAAAACAGTGCTAATCAGGTCTACTGTGGAAACTTCAATTGCTGGGAACATCACAGCACAATATAAACTTATCATGTCAAATTAAAAAAATATGTGGATATATATTT-------------------------------------------------------------------------------------------------------------------------------------------------------------------------------------------------------------------------------------------------
 >Sa_scaffold1747_51081_51652
 -------------------------------------------------------------------------------------------------------------------------------------------------------------------------------------------------------------------------------------------------------------------------------------------------------------------------------------------------------------------------------------------------------------------------------------------------------------------------------------------------------------------------------------------------------------------------------------------------------------------------------------------------------------------------------------------------------------------------------------TCTCTGTCTGTCTGTCTCTCTCTCTCTCTCTCTCTCTCTCTCTCTCTCTCTCTCTCTCTCTCTCTCTTTCCAAAGAAGTGGGTTGAAAACACAATGGGTGTGCTCATCAACATAAGTGACTGTTTAACATTCTGGTATCCAGGTGAGCTCGAAAACAGAGCTAGCGTGCGTGAGGCAGTTATTGGGAGAAGTCGTATAGAATGACTTTTTAGTATTTATCGGCATTCCAGAAAGACATCATTAGCTTTTGATTGATGTGAACTGAAAGAAAGAGCGTTATGGTTTTTGCACAGTTTGCTTTTCCTTCCAGAAATATTGTGATTCCAAAACAGTGCTAATCAGGTCTACTGTGGAAACTTCAATTGCTGGGAACATCACAGCACAATATAAACTTATCATGTCAAATTAAAAAAATATGTGGATATATATTTNCTCATGTCAAATTGAAAAAATATGTGGATATATATTTTTTCTTTTTAACTTGGTGTTTTGCAACAGTATAGATTTTCCTACCTACTGCCCATCTTATCCAACTGTAAAAAAAGCAATTTATTCCCTATTTTTCATTAAAT----------------------------------------------------------------------------------------------------
 >Sa_chr1_7726279_7726814
 ----------------------------------------------------------------------------------------------------------------------------------------------------------------------------------------------------------------------------------------------------------------------------------------------------------------------------------------------------------------------------------------------------------------------------------------------------------------------------------------------------------------------------------------------------------------------------------------------------------------------------------AGTACTCAAAAGTGTTTACAGTCGTTGACTGCCATCTTCTTCCTGTCTCTGTCTGTCTGTCTGTTTCTCTCTCTCTCTCTCTCTCTCTCTCTCTCTCTCTCTCTGGCTCTCTTTCTCTCTCTCTCTCTCTCTCTCTCTCTCTCTCTCTCTCTCTCTCTCTCTCTCTTTCCAAAGAAGTGGGTTGAAAACACAATGGGTGTGCTCATCAACATAAGTGACTGTTTAACATTCTGGTATCCAGGTGAGCTCAAAAACAGAGCTAGCGTGCGTGAGGCAGTTATTGGGAGAAGTCGTATAGAATGACTTTTCGGTATTTATCGGCATTCCAGAAAGACATCATTAGCTTTTGATTGATGTGAACTGAAAGAAAGAGCGTTATGGTTTTTGCACAGTTTGCTTTTCCTTCCAGAAATATTGTGATTCCAAAACAGTGCTAATCAGGTCTACTGTGGAAACTTCAATTGCTGGGAACATCACAGCACAATATAAACTTATCATGTCAAATTGAAAAAATATGTGGATATATAT------------------------------------ATTTTTTCTTTTTAACTTGGTGTTTTGCAACAGTATAGATTTTCCTACCTACTGCCCATCTTATCCAACTGTAAAAAAAGCAATTTATTCCCTATTTTTCATTAAATTTGCCGTATACTTAAGTAAAACTGGTGCTTCGCAGAGTGAGGTTCTCTTACACAAACCGATGAGCAGCTGACACCAAACTCCAGGCCAGGATGATTTCCC
 >Sa_scaffold1747_50476_51511
 ----------------------------------------------------------------------------------------------------ACACATTGAATTAAGTTTGATTTATTTGTTTCCAAATATAATTGATTTTGGTTCTCACACGTATTTGTCATGATTCACTTTTTTCACATATTTATTTTAAATGGTAATTATTTAACATGTAAAGTTTATCGTTTAATAGTTCACTTTCACTTCATATTTCGTTTTCTCATATTACTTTTTAACAGTTTTAACAGTCAACATTTTTTACATGCCCACATATTTCTCACATGATGTCATGTAATTACTTGAATTTCAGGATACAGGGGAATACACCTATTTTTGGCCTATTACTTACACAGTCATGTGTATGTGATTTTTCTTTTTTCCATTGGAGGAGTCCAA---TGCTTCCCAGGAAAGTGCCTCTGAAAGTTTGCATTGTGTGAGGGCCTGTACTGCTTTTCTAATGTAAGTGAGCCAAATGTAAGTCTGTGTTTAAGTGCTTTTATATGTTAGTATTAGGTTCAAATCTTAAGTGAGTGAGCGCAGAGCTGTGGAAAGTGAGGTCAAAGTAGAAAGAAACTGTTTGAATGTTTCGAAGATGATGATCCCGAAATAGAATCAGTAC-TCAAAAGTGTTTACAGTCGTTGACTGCCATCTTCTTCCTGTCTCTGTCTGTCTGTCTCTCTCTCTCTCTCTCTCTCTCTCTCTCTCTCTCTCTCTCTCTCTCTCTCTTTCCAAAGAAGTGGGTTGAAAACACAATGGGTGTGCTCATCAACATAAGTGACTGTTTAACATTCTGGTATCCAGGTGAGCTCGAAAACAGAGCTAGCGTGCGTGAGGCAGTTATTGGGAGAAGTCGTATAGAATGACTTTTTAGTATTTATCGGCATTCCAGAAAGACATCATTAGCTTTTGATTGATGTGAACTGAAAGAAAGAGCGTTATGGTTTTTGCACAGTTTGCTTTTCCTTCCAGAAATATTGTGATTCCAAAACAGTGCTAATCAGGTCTACTGTGGAAACTTCAATTGCTGGGAACATCACAGCACAATATAAACTTATCATGTCAAATTAAAAAAATATGTGGATATATATTT-------------------------------------------------------------------------------------------------------------------------------------------------------------------------------------------------------------------------------------------------
 >Sm_chr2_30444785_30445824_rev
 TGGAATTTAAGTATTGTAAATTTTTCTTACATATATAAAATTTGTCTTTTTTTGTTTTTTGTGCATATGTTTGTTTTATGATTGTATATGATTTAATTTCACACATTGAATTAAGTTTGATTTATTTGTTTCCAAATATAATTGATTTTGGTTCTCACACGTATTTGTCATGATTCACTTTTTTCACATATTTATTTTCAATGGTAATTATTTTACATGTAAAGTTTATCGTTTAATATTTCACTTTCACTTCATATTTAGTTTTCTCATATTACTTTTTAACAGTTTTAACAGTCAACATTTTTTACATGCCCACATATTTCTCACATGATGTCATGTAATTACTTGAATTTCAGGATACAGGGGAATACACCTATTTTTGGCATATTACTTACACAGTCATGTGTATGTGATTTTTCTTTTTTCCATTGGAGGACTCTGAGCATGCTTCCCAGGAAAGTGCCATTGAAAGTTTGCATTGTGTGAGGGCCTGTACTGCTTTTCTAATGTAAGTGAGCCAAATGTAAGTCTGTGTTTAAGTGCTTTTATATGTTAGTATTAGGTTCAAATCTTAAGTGAGTGAGCGCAGAGCTGTGGAAAGTAAGGTCAAAGTAGAAAGAAACTGTTTGAATGTTTCGAAGTTGATGATCCCAAAATAGAATCAGTAC-TCAAAAGTGTTTACAGTCGTTGACTGCCATCTTCTTCCTGTCTCTGTCTGTCTGTCTCTTTCTCTCTCTTTCTCTCTCTCTCTCTCTCTCTCTCTCTCTCTCTCTCTTTCCAAAGAAGTGGGTTGAAAACACAATGGGTGTGCTCATCAACATAAGTGACTGTTTAACATTCTGGTATCCAGGTGAGCTCGAAAACAGAGCTAGCGTGCGTGAGGCAGTTATTGGGAGAAGTCGTATAGAATGACTTTTCATTATTTATCTGCATTCCAGAAAGACATCATTAGCTTTTGATTGATGTGAACTGAAAGAAAGAGCGTTATGGTTTTTGCATAGTTTGCTTTTCCTTCCAGAAATATTGTGATTCCAAAACAGTGCTAATAAGGTCTACTGTGGAAATTTCAATTGCTGGGAAAATCACAGCACAATATAAACTTATCATGTCAAATTGAGAAAATATATGTGGTTATAATTTTTTTTTTCTTTTTAACTTCGTGTTTTGCAACAGTACAGATTTTCCTACCTACTGCCCATCTTATCAAACTGTTAAAAAGCAATTTATTCCCTATTTTTC---------------------------------------------------------------------------------------------------------------------------------------------

case1017
>Sa_scaffold3393_16164_16393
 --------------------------------------------------------------------------------------------------------------------------------------------------------------------------------------------------------------------------------------------------------------------------------------------------------------------------------------AACAAAAATGCATGCAGCATTAATTGTGTGTTAATAAAATTTGTGCCGTTAACATAAATTTGCGTTAACGCGTTATTAACAAGGTAATTTTGACAGCGCTCAGTTTTATACAATGAAAACATAGAATATCGAGGCAAAAATATA--CATTGCAATATGAATCAGAATATGCTAAATTCTAAAACTAAACAGTTTTAGTGTAACACTTAGTCAATCACAAAATGGAAGAGACA----------------------------------------------------------------------------------------------------
 >Sa_scaffold3393_15939_16393
 -----------------------------------------------------------------------------------------------------TGTGTGTATCATGGCATATTTTGGCATTAGATTTGAGACTTGGCAACAATTGTTTTTCGGTGGAGTTGTTTTGGGATTTTTAATATCTGAGTAAAAAAAGGACATTGTTAATAAATGTGTTTTGCATTAAAGATTTTTATTTTACCCAATTTATATGTATTTAATAAATTTTTTTTTAACAAAAATGCATGCAGCATNCTATATGTATTTAATAAAAAAATGTTTAACAAAAATGCATGCAGCATTAATTGTGTGTTAATAAAATTTGTGCCGTTAACATAAATTTGCGTTAACGCGTTATTAACAAGGTAATTTTGACAGCGCTCAGTTTTATACAATGAAAACATAGAATATCGAGGCAAAAATATA--CATTGCAATATGAATCAGAATATGCTAAATTCTAAAACTAAACAGTTTTAGTGTAACACTTAGTCAATCACAAAATGGAAGAGACA----------------------------------------------------------------------------------------------------
 >Sa_chr13_20089120_20089527_rev
 TGGAGCTATAGTGCTTGAAGACAAAATATTCTTGTAAATGTTTTAAAGCAATTATGGTTTTAAATTATGTAAATCATCAGGAAGCCAAGCAGAACTTTTGTGTGTGTATCATGGCATATTTTGGCATTAGATTTGAGACTTGGCAACAACTGTTTTTCGGTGGAGTTGTTTTGGGATTTTTTAATATCTGAGTAAAAAAAGGACATTGTTAATAAATGTGTTTTGCATTAAAGATTTTTATTTTACCCAATCTATATGTATTTAATAAAAAAAATTTT------------------------------------------------AACAAAAATGCATGCAGCATTAGTTGTGTGTTAATAAAATTTGTGCCGTTAACATAAATTTGCGTTAACGCGTTATTAACGCGGTAATTTTGACAGCGCTCAGTTTTATACAATGAAAACATAGAATATCGAGGCAAAAATATA--CATTGCAATATGAATCAGAATATGCTAAATTCTAAAACTAAACAGTTTTAGTGTAACACTTAGTCAATCACAAAATGGAAGAGACAGTAATTCTGAAATGGGTAAACAAATAAACAGCCTAGCCAGCAGAAAGGAAAGAAAATAAAAAAAGAACAATTTTGTAATGCTTTGAGAGGTTATTTTTG-
 >seq_of_sec2
 --------------------------------------------------------------------------------------------------------------------------------------------------------------------------------------------------------------------------------------------------------------------------------------------------------------------------------------AACAAAAATGCATGCAGCATTAATTGTGTGTTAATAAAATTTGTGCCGTTAACATAAATTTGCGTTAACGCGTTATTAACAAGGTAATTTTGACAGCGCTCAGTTTTATACAATGAAAACATAGAATATCGAGGCAAAAATATA--CATTGCAATATGAATCAGAATATGCTAAATTCTAAAACTAAACAGTTTTAGTGTAACACTTAGTCAATCACAAAATGGAAGAGACA----------------------------------------------------------------------------------------------------
 >Sm_chr29_10525120_10525351
 ---------------------------------------------------------------------------------------------------------------------------------------------------------------------------------TTTTTTATATCTGAGTAAAAAAAGGACATTGTTAATAAATGTATTTTGCATTGAAGGTTTTTATTTTACCCATTTTATATTTATTTATTACATTT--TTTC------------------------------------------------AACAAAAATGCATGCTGCATTAATTGTGTGTTAATAAAATTTGTGCCGTTAACATAAATTTGCGTTAGCGCGTTATTAACGCTGTAATTTTGACAGCCCTCAGTCTTATACAATGGAAACATAAAATATCGAGGCAAAAAAAAAAACATTGCAATATTAATCAGAATATGCTAAATTCTACAACTTAACAGTTTTAGTGTAACACTTAGCCAATCACAAAATGGAAGAGACAGTAATGCTGAAATGGGTAAACAAATAAACAGCCTAGCCAGCAGAAAGGAAAGAAAATAAAAAAAGAACAATTTTGTAATGCTTTGAGAGGTTATTTTTGA

case1018
>Sa_scaffold5325_89079_89425
 ---------------------------------------------------------------------------------------------------------------------TTTTTT----ACATTAACGCTGCATTAACTCAGTGTGATGTATCTGTTTGAACCTAAAGCCTGATTTACTTTTACAGTAATGAGGCCCAGAGCCCTGCAGTGTATGATTTTATAATTCTGAATATTGTGT--GCATGTGCAGAAAAAAACAAAGGATCAGTCGTTATTGATCATAAGAG---CGATAAACGCCGGGTTTTTAGACTCAGACGTGTTGATCTGTACATCATTGCAGTCATGTATGTGTGAGCTGCAGGACTGGAGCGAGTGGACATTGATTTCAATGCTGTTCTTCGGCCCGATAGCGAAATATTCATGACGAGAGGCTCGTTTAAGATCGAGCCGACAATCTAATT---------------------------------------------------------------------------------------------------------------------------------------------------------------------------------------------------------------------------------------------------------------------------------------------------------------------------------------------------------------------------------------------------------------------------------------------------------------------------------------------------------------------------------------------------------------------------------------------------------------------------------------------------------------------------------------
 >Sa_scaffold5325_89079_89987
 ---------------------------------------------------------------------------------------------------------------------TTTTTT----ACATTAACGCTGCATTAACTCAGTGTGATGTATCTGTTTGAACCTAAAGCCTGATTTACTTTTACAGTAATGAGGCCCAGAGCCCTGCAGTGTATGATTTTATAATTCTGAATATTGTGT--GCATGTGCAGAAAAAAACAAAGGATCAGTCGTTATTGATCATAAGAG---CGATAAACGCCGGGTTTTTAGACTCAGACGTGTTGATCTGTACATCATTGCAGTCATGTATGTGTGAGCTGCAGGACTGGAGCGAGTGGACATTGATTTCAATGCTGTTCTTCGGCCCGATAGCGAAATATTCATGACGAGAGGCTCGTTTAAGATCGAGCCGACAATCTAATTNNNNNNNNNNNNNNNGGCGGAATATTCATGACGAGGGGCTCGTTAAAGATCGAGCCGACAATCTAATTCAGTTCATTGGACTGTTTAGACATCGATTGCACCACCATAGAGAAAACAAGACAGCCATTAAAGCGGACGCGGCTCTTCCTCGGCGCGACGAAGACCACGGCATCTGCACGACGCTGCGCTTTCTTTTAGATCACATTTCCCGGCTGACGTACATGACAAGGTCAGCAGCGACGTTTTT-CCTCCACAGCATGGACGAGACCTGCATTAATAAATCTCTATTCTGGATAAAGAAATAAATTATAATCTCTTCTTTAAACAGACCATCATCATTATTCAACTGGTGCAGACAAAAAGAGATAAAGTGACGAAGACTGAATGAAAGAAAAGGACAAGCAATAAAA-GAAAGAATGATAAAAATGACAGAAGGATGGAAAGAATGACAGAAATTGGGAAAAAGAACCGACAGACAGACAACTGATGCAAAGAAAGTATAAGGTACAGGTGGAAAGAAGGGACAAATAGACAAAAATAAAAGGACAATAGATGAAAAGGA---------------------------------------------------------------------------------------------------
 >Sa_chr28_3135108_3135953_rev
 ---------------------CATTTCGTTCCTTTCTTTCTTTGCAATGCTACATTTCATTATGTTTTGCGTTTTTCTCTCTCTCTCTCTCTCTCTCTCTCTCTCTCTCTGCAACTTTTTTTTTTTTACATTAACGCTGCATTAACTCAGTGTGATGTATCTGTTTGAACCTAAAGCCTGATTTACTTTTACAGTAATGAGGCCCAGAGCCCCACAGTGTATGATTTTATAATTCTGAATATTGTGTGTGCATGTGCAGGAGAAA-CAAAGGATCAGTCGTTATTGATCATAAGAAGA-TGATAAATGCCGGGTTTTTAGACTCAGACGTGTTGATCTGTACATCATTGCAGTCATGAATGTGTGAGCTGCAGGACTGTAGCGAGTGGACATTGATTTCAATGCTGTTCTTCGGCCCGATAGCGAAATATTCATGACGAGGGGCTCGTTAAAGATCGAGCCGACAATCTAATTCAGTTCATTGGACTG--------------------------------------------------------------------TTTAGACATCGATTGCACCACCATAGAGAAAACAAGACAGCCATTAAAGCGGACGCGGCTCTTCCTCGGCGCGACGAAGACCACGGCATCTGCACGACGCTGCGCTTTCGTTTAGATCACATTTCCCGGCTGACGTACATGACAAGGTCAGCAGCGACGTTTTTTCCTCCACAGCATGGACGAGACCTGCATTAATAAATCTCTATTCTGGATAAAGAAATAAATTATAATCTCTTCTTTAAACAGATCATCATCATTATTTAACTGGTGCAGACAAAAAGAGATAAAGTGACGAAGACTGAACGAAAGAAAAGGACAAGCAAAAAAAAGAAAGAATGATGAAAATGACAGAAGAATGGAAAGAATGACAGAAATTGGGAAAAAGAACCGACAGACAGACAACTGATGCAAAGAAAGTATAAGGTACAGGTGGAAAGAAGGGACAAAAAGACAAAAATAAAAGGACAATAGATGAAAAGGAAGACAAACAGATAGAAGAAGAGGACGGATAGAAAAAAGGGTGGAATGGATAGACAGTAAGAGCAAACTGACTCAAAAAAGACAAACAAATAGAAGAGCA
 >Sa_scaffold5325_89067_89425
 ---------------------------------------------------------------------------------------------------------GTCTTGCAACTCTTTTTT----ACATTAACGCTGCATTAACTCAGTGTGATGTATCTGTTTGAACCTAAAGCCTGATTTACTTTTACAGTAATGAGGCCCAGAGCCCTGCAGTGTATGATTTTATAATTCTGAATATTGTGT--GCATGTGCAGAAAAAAACAAAGGATCAGTCGTTATTGATCATAAGAG---CGATAAACGCCGGGTTTTTAGACTCAGACGTGTTGATCTGTACATCATTGCAGTCATGTATGTGTGAGCTGCAGGACTGGAGCGAGTGGACATTGATTTCAATGCTGTTCTTCGGCCCGATAGCGAAATATTCATGACGAGAGGCTCGTTTAAGATCGAGCCGACAATCTAATT---------------------------------------------------------------------------------------------------------------------------------------------------------------------------------------------------------------------------------------------------------------------------------------------------------------------------------------------------------------------------------------------------------------------------------------------------------------------------------------------------------------------------------------------------------------------------------------------------------------------------------------------------------------------------------------
 >Sm_chr27_23218651_23219013
 TCCACATTTCTGCATATTTGGCATTTTGTTCCTTTCTTTCTTTGCAATGCTACATTTCATTATGTTTTGCGTTT------CCTTCTCTCTGTCTCTCACACTCTCGTCTTGCAACTCTTTTTT----ACATTAACGCTGCATTAAATCAGTGTGATGTATCTGTTTGAACCCAAAGCCTGATTTACTTTTACAGTAATGAGGCCCAGAGCCCTGCAGTGTATGATTTTATAATTCTAAATATTGTGTGTGCATGTGCAGGAGAAA-CAAAGGATCAGTCATTATTGATCATAAGAAGAGCGATAAACGCCGGGTTTTTAGACTCAGACGTGTTGATCTGTACATCATTGCAGTCATGTATGTGTGAGCTGCAGGACTGTAGCGAGTGGACATTGATTTCAGTGCTGTTTTTCGCCCCGATTGCGAAATATTCATGACGAGGGGCTCGTTAAAGATCGAGCCGACAATCTAATTCAGTTCATTGGACTG--------------------------------------------------------------------TTTAGACATCGATTGCACCACCATAGAGAAAACAAGACAGCCATTAAAGCGGACGTGGCTCTTCCTCGGCCCGACGAAGACCACG---------------------------------------------------------------------------------------------------------------------------------------------------------------------------------------------------------------------------------------------------------------------------------------------------------------------------------------------------------------------------------------------------------------------------------------------------------------------------------------------------------------

case1019
>Sm_scaffold1121_66557_66953
 ---------------------------------------------------------------------------------------------------------------------------------------------------------------------------------------------------------------------------------------------------------------------TGAAATTAAAGTGTTAAGTGACTTTTTTTTT-ATTCATGCCTTCATTCAATCCATTAAACATCCATATATATATTTATGTATAAATTCACAGTCAATCCATATAAAAAAGAGAAATGTATACAGTAACATCATTTACAAATACATAATAGAGAAAACAGGATTAAAGGTTAATCCTGGGGCTTCTCTATACAACGCTTATATATAGAAATGGTGACGTCACATACTTTCAATAAAGGGTGCAATAAAAATACTGAACAAATACATGACAGGACATAAAAATGCACATACAGAGCATGATCTTTTTTTTCAATTTACAGACATTTGCTACACAATTTTGTGCACAATTTATGCAGTTTAAATGAAAATGAATCTCTCTCTCTCTCTCTCTCTCTCTCTC------------------------------------------------------------------------------------------------------------------------------------------------------------------
 >Sm_scaffold1121_66395_66953
 ---------------------------------------------------------------------------------------------------TACCGTTATTTAAAGACATCCTATATAACTGTGAACCACCATCTTCATGCTAACAGTTTTGGGACAAACCACATTTGGTGGGAAAATTAATGTGTCCCAATANNNNNNNNNNNNNNNNNNNNNNNNNNNNNNNNNNNNNNNNNNNNNNNNNNNNNNNNNNNNTGAAATTAAAGTGTTAAGTGACTTTTTTTTT-ATTCATGCCTTCATTCAATCCATTAAACATCCATATATATATTTATGTATAAATTCACAGTCAATCCATATAAAAAAGAGAAATGTATACAGTAACATCATTTACAAATACATAATAGAGAAAACAGGATTAAAGGTTAATCCTGGGGCTTCTCTATACAACGCTTATATATAGAAATGGTGACGTCACATACTTTCAATAAAGGGTGCAATAAAAATACTGAACAAATACATGACAGGACATAAAAATGCACATACAGAGCATGATCTTTTTTTTCAATTTACAGACATTTGCTACACAATTTTGTGCACAATTTATGCAGTTTAAATGAAAATGAATCTCTCTCTCTCTCTCTCTCTCTCTCTC------------------------------------------------------------------------------------------------------------------------------------------------------------------
 >Sm_chr39_7046580_7047118
 CCTCCACTCCAACCCATGTAAAGCATATCTTAATGGAGCTGGCTTTGTGTATCATGCTGGAACAGATTTGGGTCTTCTTGTTCAAGTGAATGAAAAATGTACCGTTATTTAAAGACATCCTATATAAATGTGAACCACCATCTTCATGCTAACAGTTTGGGGACAAACCACATTTGGTGG--------------------GAAAATTAATGTGTCCCAATACTTTTGTCTATATAATGTAGTTTAAAAAAAAGACTGCAATTGAAATTAAAGTGTTAAGTGACTTTTTTTTT-ATTCATGCCTTCATTCAATCCATTAAACATCCATATATATATTTATGTATAAATTCACAGTCAATCCATATAAAAAAGAGAAATGTATACAGTAACATCATTTACAAATACATAATAGAGAAAACAGGATTAAAGGTTAATCCTGGGGCTTCTCTATACAACGCTTATATATAGAAATGGTGACGTCACATACTTTCAATAAAGGGTGCAATAAAAATACTGAACAAATACATGACAGGACATAAAAATGCACATACAGAGCATGATCTTTTTTTTCAATTTACAGACATTTGCTACACTATTTTGTGCACAATTTATGCAGTTTAAATGAAAATTAATCTCTCTCTCTCTCTCTCTCTCTCTCTCTCTCTCTCTCTCTCTCTT--------GATAACACAGTACATGGTTTCAATAATAATAATAATAATAATAATAATAATAATAATAATAATAATAATAATAATAGCATTA------------------------------------------------------
 >Sm_scaffold1121_66557_66990
 ---------------------------------------------------------------------------------------------------------------------------------------------------------------------------------------------------------------------------------------------------------------------TGAAATTAAAGTGTTAAGTGACTTTTTTTTT-ATTCATGCCTTCATTCAATCCATTAAACATCCATATATATATTTATGTATAAATTCACAGTCAATCCATATAAAAAAGAGAAATGTATACAGTAACATCATTTACAAATACATAATAGAGAAAACAGGATTAAAGGTTAATCCTGGGGCTTCTCTATACAACGCTTATATATAGAAATGGTGACGTCACATACTTTCAATAAAGGGTGCAATAAAAATACTGAACAAATACATGACAGGACATAAAAATGCACATACAGAGCATGATCTTTTTTTTCAATTTACAGACATTTGCTACACAATTTTGTGCACAATTTATGCAGTTTAAATGAAAATGAATCTCTCTCTCTCTCTCTCTCTCTCTCTC--------------------------GATAACACAGTACATGGTTTCAATAATAATAATAATA---------------------------------------------------------------------------------------------------
 >Sa_chr40_14468554_14469014_rev
 --------------------------------------------------------------------------------------------------------------------------------------------TCTTCATGCTAACAGTTTGGGGACAAACCACATTTGGTGG--------------------AAAAAGTAATGTGTCCCAATACTTTTGTCCATATAATAAAGTA-AAAAAAAAGACTGCAATTGAAATTAAAGTGTTAAGTGACTTTTTTTTTTATTCATGCCTTCATTCAATCCATTAAACATCCATATATATATTTATGTATAAATTCACAGTCAATCCATATAAAAAAGAGAAATGTATACAGTAACATCATTTACAAATACATAGTAGAGAAAACAGGATTACAGGTTAATCCTTGGGCTTCTCTATACAACGCTTATATATAGAAATGGTGACGTCACATACTTTCAATAAAGGGTGCAATAAAAATACTGAACAAATACATGACAGGACATAAAAATGCACATACAGAGCATGATCTTTTTTTTCAATTTACAGACATTTGCTACACTATTTTGTGCACAATTTATGCAGTTTAAATGAAAATGAATCTCTCTCTCTCTCTCTCTCTCTCTCTCTCTCTCTCTCTCTCTCTCTCTCTCTCGATAACACAGTACATGGTTTCAATAATAATAATAATAATAATAATAATAATAATAATAATAATAATAATAATAGCATTAAAAGGATTATAACCTCATGTCCGTGTGAACACTCAATCAAAAATATCAATGTTGTGC

case101
>Sa_scaffold2975_7010_7122
 -------------------------------------------------------------------------------------------------------------------------------------------------------------------------------------------------------------------------------------------------------------------------------------------------------------------------------------------------------------------------------------------------------------------------------------------------------------------------------------------------------------------------------------------------------------------------------------------------------------------------------------------------------------------------------------------------------------------------------------------------------------------------------------------------------------------------------------------------------------------------------------------------------------------------------------------------------GAAAGAGAGAGAGAGAAAGAGAGAGAGAAAGAGAGAGA----ACAAAATATAATACATGCCATTTGTGCTGTAGACTGAACAGCAGAGTGAGATCACACACACACACACACACACAC----------------------------------------------------------------------------------------------------
 >Sa_scaffold2975_6199_7122
 ---------------------------------------------------------------------------------------------------TTGTGGTTCGAGCTCTACAACAGACCACTCAAGTCACTCCAGCCCATCTGAAGCGTATGTTCATGGAGCTTCAGATGAACAATAAGCAGAGGAGAATTCCTTGGGCCAGGAAACACAAGGAATGGACATTAGATCAGTGAAAAACTGTTTTTATAGATCCAAATCAGTAAAATCCAAATCTAACTGCTGTGTNAATAGATCCAAATCAGTGAAATCCAAATCTAACTGCTGTGTCTTTGTTAGATGTACAATGGGTGAATGGTCGGTTCCTGAATGTGTGGTTCCCNATGGGTGAATGGTCGGTTTCTGAATGTGTGGTTCCCACTGTGAACCCTGGAGGAGGAGGTATGATGGTGTAGAAGAGCTTTGCNNNNNNNNNNNNNNN-----AGGTCTAAATTGAGGACACACTTAACCAGAGTGGCTACCGCGGCATTTTGCAGCGAACATGCCATCGCATCTGGTTTGCACTTAGACCAGC-ATTTTGTTTTCC-AACAGAACAATGACCCCAAACACACTAAAGAACGATAGGTTATATAAGAGGTATTTGTTTAAGAAGGAGAGTGATGGAACGCTGCATCAGAGGACCTCCAGATGAGTTGGTT-TGGGATGAGTTGAATCGTAGAGCGCAGGAAAAGCAGCAAACATGCACTCAACACCTTCTCAAGATCATTGGAA-AACAGTGTGCGAATAGTTCATCAAGGCAAAAGGTGGCTACTTNGGTGTGCGAATAGTTCATCGAGGCAAAAGGTGGCTACTTTGAAAAATAGAAAATAGAAAACATTCTGGATTGTTTGACATGTTGAAAACAATAATGAAAGAGAGAGAGAGAAAGAGAGAGAGAAAGAGAGAGA----ACAAAATATAATACATGCCATTTGTGCTGTAGACTGAACAGCAGAGTGAGATCACACACACACACACACACACAC----------------------------------------------------------------------------------------------------
 >Sa_chr11_2538960_2539773
 TATACAATATATGGACAAATGTTTGTAAATTTGCATGAACATCCCATTCCACATTTATTTATCTGTCATTCCAATGTGCTGTTGTAAAACCCTCCACTCTTGTGGTTCGAGCTCTACAACAGACCACTCAAGTCACTCCAGCCCATCTGAAGCATATGTTCATGGAGCTTCAGAAGAACAATAGGCAGATGAGAATTCCTTGGGCCAGGAAACACAAGGAATGGACATTAGATCAGTAAAAAACTGTTTT------------------------------------------AATAGATCCAAATCAGTGAAATCCAAATCTAACTGCTGTGTCTTTGTTAGACGTACAATGGGTGAATGGTCGGTTCCTGAATGTGTGGTTCCCA-------------------------------------CTGTGAACCCTGGAGGAGGAGGTATGATGGTGTAGAAGAGCTTTGCTGGTGACACTGATGGTGATTAGGTCTAAATTGAGGACACACTTAACCAGAGTGGCTACCGCAGCATTTTGCAGCGAACATGCCATCGCATCTGGTTTGCACTTAGACCAGC-ATTTTGTTTTCC-AACAGAACAATGACCCCAAACACACTAAAGAATGATAGGTTATATAAGAGGTATTTGTTTAAGAAGGAGAGTGATGGAACGCTGCATCAGAGGACCTCCAGTTGAGTTGGTT-TGGGATGAGTTGAACCAGAGAGCGAAGGAAAAGCAGCAAACATGCACTCAACACCTTCTCAAGATCATTGGAA-AACGGTTTGTGAATAGTTCATCAAGGCAAAAGGTGGC----------------------------------------TACTTTGAAAAATAGAAGATAAAAAACATTCTGGATTGTTTGACATGTTGAAAACAATAATGAAAGAGAGAGAGAGGAAGAGAGAGAGAAAGAGAGAGAGAGAACAAAATATAATACATGCCATTTGTGCTGTAGACTGAACAGCAGAGTGAGATCACACACACACACACACACACACACACACACACACACACACACACACACACACACACACACACACACACACACTCTCTCTCTCTTGATTACTTCTCCATGGATAATCCATTTCCATTTAAGTC
 >Sa_scaffold2975_7010_7351
 ---------------------------------------------------------------------------------------------------------------------------------------------------------------------------------------------------------------------------------------------------------------------------------------------------------------------------------------------------------------------------------------------------------------------------------------------------------------------------------------------------------------------------------------GAAAGAGAGAGAGAGAAAGAGAGAGAGAAAGAGAGAGAACAAAATATA-ATACATGCCATTTGTGCTGTAGACTGAACAGCAGAGTGAGATCACACACACACACACAC-ACACACTCTCTTGATGACTTCTCCATGGATAATCCATTTCCATTTAAGTCCATCATA----TTTCAAATGAATAAATTGTAAAATCCAGATAATTAAAAGCATTTGTGATGGTAATGAAATTCACCTCAATCCCGGCTCGTGATTAATGAAATAAAACTATCCAGATTTTTAAGCTTCTCTCAAGTTTATTGTAAAAGGCTTTGAATTCCAAAT----------------AAGCCTTAAATATGAAAAAAAAAAA-------------------------------------------------------------------------------------------------------------------------------------------------------------------------------------------------------------------------------------------------------------
 >Sm_chr51_2671664_2672003
 ------------------------------------------------------------------------------------------------------------------------------------------------------------------------------------------------------------------------------------------------------------------------------------------------------------------------------------------------------------------------------------------------------------------------------------AGTTCATCAAGGCAAAAGGTGGCTACTTTAAAAAATAGAACATTCTGGATTGTTTGACATGTTGAAAACAATAATGAAAGAGAGAGAGAGAGAAAGAGAGAAAGAGAGAGAGAGAGAGAGAGAGAGAGAGAGAGAGAACAAAATATA-ATACATGCCATTTGTGCTGTAGACTGAACAGCAGAGTAAGATCACACACACACACACAC-TCTC--TCTCTTGATTACTTCTCCATGGATAATCCATTTCCATTTAAGTCCATCATA----TTTCAAATGAATAAATTGTAAAATCCAGATAATTAAAAGCATTTGTGATGGTAATGAAATTCACCTCAATCCCGGCTCGTGATTAATGAAATAAAACTATCCAGATTTTTAAGCTTCTCTCAAGTTTATTGTAAAAGGCTTTGAATTCCAAAT----------------AAGCCTTAAATATGAAAAAAATAAAGGATTGATAATCCTCAGGGTTTATAAGGACAGATGTTAATGTTAATGCTTATGTTAATTAGAGAAGAAGAAGAAGT--GTATTGCAAGTTTCATGTCAATTT-------------------------------------------------------------------------------------------------------------------------------------------------------

case1020
>Sa_scaffold11618_8519_8702
 -------------------------------------------------------------------------------------------------------------------------------------------------------------------------------------------------------------------------------------------------------------------------------------------------------------------------------------------------------------------------------------------------------------------------------------------------------------------------------------------------------------------------------------------------------------------------------------------------------------------------------------------------------------------------------------------------------------------------------------------------------------------------------------------------------------------------------------------------------------------------------------------------------------------------------------------------------------------------------------------------------------------------------------------------------------------------------------------------------------------------------------------------------------------------------------------------------------------------------------------------------------------------------------------------------------------------------------------------------------------------------------------------------------ATATATATATAT----------------------------CAATTCAATCAATTACACAACAACTGGGGACCACCTATAACAATTGACTCAATTCAAGCACTGCTGTAAACCTATAATCACAGTCTATGGTTGGATTGGTGGTTAAAGGAAATACCGCAATCCAATTCCACTCATTTTTATCTGGACTGCACTTTCAAACAGTGGACATTGT----------------------------------------------------------------------------------------------------------
 >Sa_scaffold11618_7271_8702
 ---------------------------------------------------------------------------------------------------GGATTTTTGGGCTCTGCCATAACAGCTGATATCTCCATCATTCTGATGTAACACCCTCCTCCCTCTCTTTCCTTCTCTCTCTCTCTCTCTCTCTCTCTCTCTCTCTCTCTCTCTCTCT--------TTCTGTCTCTCATGAGCTAAACACTGAAATAAAAGTTTACAGTTATAAGTGTTAGAATAGACATCACCAGGGATGTGTAAATCAGCTGAAGGTGAGGAATAGACATGCTAATACTGCTATAGGCTCAAAAATAAATAAATAAATNNNNNNNNNNNNNNNNNNNNNNNNNNNNNNNNNNNNNNNNNNAAACAAGCACAAATTAAACATTAAATCCATAAAAATGTGNCAAGCACAAATTACAACATTAAATCCATAAAAATGTGAGGAAAAAAGGATAGAGACGTACATCCCGGTTCACCCTCATGTTATAGCAGCTATAAACAGTCATTCCACTTCACCAGCATTTTGGTTTTCATTTCTTTTTAAGTTGCTAAGAATAAAAAAAAGTTTGTCACATCCACAACTCTTCTCTCTTGGAAACTTTAGGTGAAAAAATACATGACATATGACCCCAGGGAATTACCAAATGTGTTCGACAGCTTCATCGATCAGTTAAGCGAATCATAACACACAAATATTACGCATACACTCTGTAGAGAAAATATGATTCCTATGTACTTTTTTTAATATCCTGTTCCACATCAAGTCTCCATTTGCTCTTATAATAACCTCCACTCTTCTGGGAACATGTTCCACTAGATCTCGTGGAGATTTGTGTGAGATTTATGTAGCCACGGAGATGTTAGTAAAGTCAGGTACCGATGTAGGTGAGGTGAGGAGACCTGGGGGGCGGTCAACGTTCCAATTAATCCCAAAGGTCTTCAATAGCATTTATAGCTCTATTGAAGGAGATCTTCCACTCCAACCCATTGGAACAGATTAGGGGAATTTCATGTCACTGCATCCAAAGACGTTTAATACAATTGTGTACTTTTGACTCCTGAAGACTTTGACACCTGACTCAGTGACACCTTTTTATAAATATCATAATCATGTCTGAAGGGAAAACTTCAAAACTTTCACCATCCAGCATACCATGTTCTAGAAACTGCAATGTTGGAACCAGTGCATTACCGTAATCAATGCTCGAATTGAGGGGGCGTTTCCGGGACTCCCCCATAATTCATTAGGGAGCCCCTATGACAACAACAGACTTAGGGGGGTCCCCAAAATTAT-TATA-GTAAAAAAAAATATATATATAT----------------------------CAATTCAATCAATTACACAACAACTGGGGACCACCTATAACAATTGACTCAATTCAAGCACTGCTGTAAACCTATAATCACAGTCTATGGTTGGATTGGTGGTTAAAGGAAATACCGCAATCCAATTCCACTCATTTTTATCTGGACTGCACTTTCAAACAGTGGACATTGT----------------------------------------------------------------------------------------------------------
 >Sa_chr38_3232048_3233489
 GGACTGGAGATCATTAGTGTGTTAGTGTGTGTGTGTGTGTGTGTGTGTGTGTGTGTGTGTGTGTGTGTGTGTGTGTGTGTGTGTGTGTGTGTTGGTACTGGATTTTTGGGCTCTGCCATAACAGCTGATATCTCCATCATTCTGATGTAACACCCTCCTCCCTCTCTTTCCTTCTCTCTCTCTCTCTCTCTCTCTCTCTCTCTCTCTCTCTCTCTCTCTATCTTTTTCTGTCTCTCATGAGCTAAACACCGAAATAAAAGTTTACAGTTATAAGTGTTAGAATAGACATCACCAGGGATGTGTAAATCAGCAGAAGATGAGGAATAGACATGCTAATACTGCTATAGGCTCAAAAATAAATAAATAAATAAATAAATAAATAAATAAATAAATAAGACTGATCATACTTGTATCT---------------------TTCAAAAAAA-----CAAGCAAAAATTACAACATTAAATCCATAAAAATGTGAGGAAAAAAGGATAGAGACGTACATCCCGGTTCTCCCTCATATTATAGCAGCTATAAACAGTCATTCCACTTCACCAGCATTTTGGTTTTCATTTCTTTTTAAGTTGCTAAGAATAAAAAAAAGTTTGTCACATCCACAACTCTTCTCTCTTGGAAACTTTAGGTGGAAAAATACATGACATATGACCCCAGGGAATTACCAAATGTGTTCGACAGCTTCATCGATCAGTTAAGCGAATCATAACACACAAATATTACGCATACACTCTGTAGAGAAAATATGATTCGTATGTACTTTTTTTAATATCCTGTTCCACATCAAGTCTCCATTTGCTCTTATAATAACCTCCACTCTTCTGGGAACATGTTCCACTAGATCTCGTGGAGATTTGTGTGAGATTCATGTAGCCACGAAGATGTTAGTAAAGTCAGGTACCGATGTAGGTGAGGTGAGGAAACCTGGGGTGTGGTCAACATTCCAATTAATCCCAAAGGTCTTCAATAGCATTTATAGATCTATTGAAGGAGATCTTCCACTCCAACCCATTGGAACAGATTAGGGGAATTTCATGCCACTGCATCCAAAGACGTTTAATACAATTGTGTACTTTTGACTCCTGAAGACTTTGACACCTGACTCAGCGACACCTTTTTATAAATATCATAATCATCTCTGAAGGGAAAACTTCAAAACTTTCACCATCCAGCATACCATGTTCTAGAAACTGCGATGTTGGAACCAGTGCATTACCGTAACCAATGCTCGAATTGAGGGGGGGTTTCTGGGACTCCCCCATAATTCATTAGGGAGCCCCTATGACAACAATAGACTTAGGGGGGTCCCCAAAATTAT-TATA-GTAAAAAAAAATATATATATATATATATATATATATATATATATATATATCAATTCAAATAATTACAGAACAACTGGGGACCACCTATAACAATTGACTCAATTCAAGCACTGCTGTAAACCTAAAATCACAGTCTATGGTTGGATTGGTGGTTAAAGGAAATACGGCAATCCAATTCCACTCATTTTTATCTGGACTGCACTTTCAAACAGTGGACATTGTAGCACTATAGCAAACCTGGAAGTCAAGAAATCCCTTAGTATCATCTAGCATCTCTTTGTTACAGCAATAATTATATATTGATTAAATGATCAATTTCTTT------
 >Sa_scaffold11618_8519_8709
 -------------------------------------------------------------------------------------------------------------------------------------------------------------------------------------------------------------------------------------------------------------------------------------------------------------------------------------------------------------------------------------------------------------------------------------------------------------------------------------------------------------------------------------------------------------------------------------------------------------------------------------------------------------------------------------------------------------------------------------------------------------------------------------------------------------------------------------------------------------------------------------------------------------------------------------------------------------------------------------------------------------------------------------------------------------------------------------------------------------------------------------------------------------------------------------------------------------------------------------------------------------------------------------------------------------------------------------------------------------------------------------------------------------ATATATATATAT----------------------------CAATTCAATCAATTACACAACAACTGGGGACCACCTATAACAATTGACTCAATTCAAGCACTGCTGTAAACCTATAATCACAGTCTATGGTTGGATTGGTGGTTAAAGGAAATACCGCAATCCAATTCCACTCATTTTTATCTGGACTGCACTTTCAAACAGTGGACATTGTCTCAAAG---------------------------------------------------------------------------------------------------
 >Sm_chr37_19811764_19811954_rev
 -------------------------------------------------------------------------------------------------------------------------------------------------------------------------------------------------------------------------------------------------------------------------------------------------------------------------------------------------------------------------------------------------------------------------------------------------------------------------------------------------------------------------------------------------------------------------------------------------------------------------------------------------------------------------------------------------------------------------------------------------------------------------------------------------------------------------------------------------------------------------------------------------------------------------------------------------------------------------------------------------------------------------------------------------------------------------------------------------------------------------------------------------------------------------------------------------------------------------------------------------------------------------------------------------------------------------------------AATTATTATAGTAAAAAAAAAAAAAAATATATATATATATATATATATATATATATATATATATATATATATATATATATATATATATATATATATATATATATATATATATCAATTCAATCAATTACACAACAACTGGGGACCCCCTATAACAATTGACTCAATTCAAGCACTGCTGTAAACCTATAATCACAGTCTATGGTTGGATTGGTGGGTATAGGAAATACAGCAATCCAATTCGACTCATTTTTATCTGGACAGCACTTTCAAACAGTGGACATCGTCTCAAAGCAGCTTTACAGAGATAAACAGGTTATAAAGTTGTATAAAAGAATGTATAAGTTTAGTGCCTATAAGTTTGTTCCTTATAATTCTAAGTTTATCCCTAAT

case1021
>Sa_scaffold10363_5555_5892
 -----------------------------------------------------------------------------------------------------------------------ACTAGGTCATAATTATTAAATCCTCTCTGTGATTTTTTTCTCTTTGTGAAGGCAATGCGCTTCTGTAGTTTCATGATTCAGTACTGTTTTTTATTTGAGTTTTTTTTATAATAAAGTTCAGCACAGTTTTACATGGAGTGTTATGTCTGTTTGTTTCCATTTTAAAAACTATTGGTTGATTAATCGGTTATCGGCGAGTACGATCCAACCTAGATATCGGTATCAGTAAAATCCATCTGTAAAATTAGTCGTCCCCTAGTTATAAACGTGGCCTAAATATTAAACTAATCCAGAATTAGGAGGCAAAAAAAATAAATTTATAATCATAATAAGATTTC----------------------------------------------------------------------------------------------------------------------------------------------------------------------------------------------------------------------------------------------------------------------------------------------------------------------------------------------------------------------------------------------------------------------------------------------------------------------------------------------------------------------------------------------------------------------------------------------------------------------------------------------------------------------------------------------------------------
 >Sa_scaffold10363_5555_6480
 -----------------------------------------------------------------------------------------------------------------------ACTAGGTCATAATTATTAAATCCTCTCTGTGATTTTTTTCTCTTTGTGAAGGCAATGCGCTTCTGTAGTTTCATGATTCAGTACTGTTTTTTATTTGAGTTTTTTTTATAATAAAGTTCAGCACAGTTTTACATGGAGTGTTATGTCTGTTTGTTTCCATTTTAAAAACTATTGGTTGATTAATCGGTTATCGGCGAGTACGATCCAACCTAGATATCGGTATCAGTAAAATCCATCTGTAAAATTAGTCGTCCCCTAGTTATAAACGTGGCCTAAATATTAAACTAATCCAGAATTAGGAGGCAAAAAAAATAAATTTATAATCATAATAAGATTTCAAAGAAAGAAAAGNNNNNNNNNNNNNNNNNNNNNNATTATAATCATAAGATTTCAAAGAAAGAAAAGATCTTCTACAAAATAATTTCAGGTGTTTCTTCTTCATGTCTTCTCAGGAGAAATTAACTGACAGTGGAATATTTTTCTGTCTTCAGATTTTAGTGCAGCAAGTGAGAGAGAAGGTGAAAAAAAAGAGGAAGGACATTTGTAAGGGTTGTGTTATTTATTGATTGTTGAAGTGAAATACACAATAGAATGAGACCTTTGAGATCTTTCTCATTCTTTTCGATGGAGAAAGTGTGGATATGAGGCCTGATGGTGCATGGAAACGTCCAGTTCAGAATCTACGCTTTTGTGTCAATCAAATATTTTATCAAAGTGAGCGACAGGTAAGAGATACAACCTATAATGAAGCNTGACAGGTGAGAGATACAACCTATAATGAAGCTGTTGGAGTTTCCTCCTGGTGCTGGTTTTCTCTCTGTTCTCAATGTTCTTCTCCAAATTCATTTTGTGCCTCGAACTGTTGTTTATAAGCAGAACATTCATGTACATTCAACTGACAAACGCAGACAACCTGCGTGTTCAAC----------------------------------------------------------------------------------------------------
 >Sa_chr6_1660033_1660868
 ----------------GACCGCTTACAAAAATCCATACCGATAGTTTTTCTGGCTTCCGGTCTGGTGTCATTACGAGAGCGGCCTCTAGAGGTGAAGTTTGTTTTTACA----CGTGAGACTAAGTCATAATTATTAGATTCTCTCTGTGATTTTTTTCTCTTTGTGAAGGCAATGCGCTTCTGTAGTTTCATGATTCAGTACTGTTTTTTATTTGAGTTTTTTTTATAATAAAGTTCGGCACAGTTTTACATGGAGTGTTATGTCTGTTTGTTTCCATTTTAAAAACTATTGGTTGATTAATCGGTTATCGGCGAGTGCGATCCAACCTAGATATCGGTATCGGTAAAATCCATCTGTAAAATTAGTCGTCCCCTAGTTATAAACGTGGCCTAAATATTAAACTAATCCAGAATTAGGAGGCAAAAAAAATACATTTATAATCATAA---------------------------------------------------------GATTTCAAAGAAAGAAAAGATCTTCTACAAAATAATTTCAGGTGTTTCTTCTTCATGTCTTCTCAGGAGAAATAAACTGACAGTGGAATATTTTTCTGTCTTCAGATTTTAGTGCAGCAAGTGAGAGAGAAGGTGAAAAAAAAGAGAAGGGACATTTGTAAGGGTTGTGTTATTTATTGATTGTTGAAGTGAAATACACAATAGAATGAGACCTTTGAGATCTTTCTCATTCTTTTCAATGGAGAAAGTGTGGATATGAGGCCTGATGGTGCATGAAAACGTCCAGTTCAGAATCTACGCTTTTGTGTCAATCAAATATTTTACCAAAGTGAG---------------------------------TGACAGGTGAGAGATACTACCAATAATGAAGCTGTTGGAGTTTCCTCCTGGTGCTGTTTTTCTCTCTGTTCTCAATGTTCTTCTCCAAATTCATTTTGTGCCTCGAACTGTTGTTTATAAGCAGAACATTCATGTACATTCAACTGACAAACGCAGACAACCTGCGTGTTCAACGCTCTAAACTCACACCTAAACTTCTTCCAGCCAATCACAATCCACTACTCACACCTGAACTCCTTCCAGCCAATTACAATCCACTATTCACATCTAAACT
 >Sa_scaffold10363_5537_5892
 -----------------------------------------------------------------------------------------------AAATTATAATTATT----A--GATACTAGGTCATAATTATTAAATCCTCTCTGTGATTTTTTTCTCTTTGTGAAGGCAATGCGCTTCTGTAGTTTCATGATTCAGTACTGTTTTTTATTTGAGTTTTTTTTATAATAAAGTTCAGCACAGTTTTACATGGAGTGTTATGTCTGTTTGTTTCCATTTTAAAAACTATTGGTTGATTAATCGGTTATCGGCGAGTACGATCCAACCTAGATATCGGTATCAGTAAAATCCATCTGTAAAATTAGTCGTCCCCTAGTTATAAACGTGGCCTAAATATTAAACTAATCCAGAATTAGGAGGCAAAAAAAATAAATTTATAATCATAATAAGATTTC----------------------------------------------------------------------------------------------------------------------------------------------------------------------------------------------------------------------------------------------------------------------------------------------------------------------------------------------------------------------------------------------------------------------------------------------------------------------------------------------------------------------------------------------------------------------------------------------------------------------------------------------------------------------------------------------------------------
 >Sm_chr4_34256929_34257281_rev
 TCAATTTTGAGATACTAAGTTGTAATTATGAGATACTAAGTCATAATTATGAGATACTAAGTCGTAATTATGA-GATACTAAGTCGTAATTATGAGATTTTAAATCATAATTATGAGATACTAAGTCATAATTATTAAGTCCTTCCTGTGATTTTTTTCTCTTTGTGAAGGCAATGCGCTTCTGTGGTTTCATGATTAAGTACTGTTTTTTATTTGA--TTTTTTTATAATAAAGTTCAGCACTGTTTTACATAAAGTTTTATGTCTGTTTGTTTCCATTTTAAAAACTATTGGTTGATTAATCGGTTATCGGCGAGTGCGATCCAACCTAGATATTGGTATCGGTAAAATCCATCTGTAAAATTAGTCGTCCTCTAGTTATAAACGTGGCCAAAATAATAAACTAATTCAGAATTAGGAGGCAAAAAAAAT-TATTTATAATCATAATAAAATTTC--------------CTGAAGCCTGAGGCATTTCCTGTT-----------CCAATAAAGAAAGAAAAGATCTTCTACAAAAGAATTTCAGGTGTTTCTTCTTCATGCCTCT------GCTTCCTACTGTTA------------------------------------------------------------------------------------------------------------------------------------------------------------------------------------------------------------------------------------------------------------------------------------------------------------------------------------------------------------------------------------------------------------------------------------------------------------------------------------------------------------------------------------------------------------------------------

case1022
>Sa_scaffold16362_2220_2671
 ----------------------------------------------------------------------------------------------------------------------------------TCCTCTATGGTCTATATAAGAAAACACATACATTTCATAAGAAACCATACTGATAGCAAACATA--AATAAATAAAATTTACTACTACTGAAACTGAAAGTTTTAATTTGTGTGTGTGAATTTATACATATAGTGCATATACAGTGGAACCCACTTATCTCGACCTTGGTGAACTCGCCAACCTTATTAAGTCGACGTTTTTGAAGTGGAACTGCCAAATTCTCGCTTTATCTTAGCATTTTTTAATCGGTTATGTAG---TTTTTTTTTTATGTCGCTTAACCCTAAAATCTTGAGCACAAGGGGGGGGGGCAAATTTGCCACTTAACGTAGGTTATGTCAAGAATCCCCC-TGCCACGCCCCCTTTCGGTGGCGGCATTCCTCGAAGCACCCTGCTTCTGCTTCCGTGCATGGCCTGCCCGCACGGAGTTTGTCCCAGTCATGCTGATCACACACA------------------------------------------------------------------------------------------------------
 >Sa_scaffold16362_2220_2673
 ----------------------------------------------------------------------------------------------------------------------------------TCCTCTATGGTCTATATAAGAAAACACATACATTTCATAAGAAACCATACTGATAGCAAACATA--AATAAATAAAATTTACTACTACTGAAACTGAAAGTTTTAATTTGTGTGTGTGAATTTATACATATAGTGCATATACAGTGGAACCCACTTATCTCGACCTTGGTGAACTCGCCAACCTTATTAAGTCGACGTTTTTGAAGTGGAACTGCCAAATTCTCGCTTTATCTTAGCATTTTTTAATCGGTTATGTAG---TTTTTTTTTTATGTCGCTTAACCCTAAAATCTTGAGCACAAGGGGGGGGGGCAAATTTGCCACTTAACGTAGGTTATGTCAAGAATCCCCC-TGCCACGCCCCCTTTCGGTGGCGGCATTCCTCGAAGCACCCTGCTTCTGCTTCCGTGCATGGCCTGCCCGCACGGAGTTTGTCCCAGTCATGCTGATCACACACACC----------------------------------------------------------------------------------------------------
 >Sa_chr1_38594794_38595227_rev
 -----------------CCTAGTAATAAAATATTTTCCCTCAGTATGTGGCCAGCAGAGTCACTGCACTACAACATACTTACATTTCTGTAGATTATTTGTCAGTTATATCCAAA-------------AGTCCTTTATGGTCTATATAAGAAAACACATACATTTCATAAGAACTCATACTGACAGCAAACATATAAATAAATAAAATGTACTACT---------------TTTTACACAGGTTTATTAACTTATACATACAGTGCATATACAGTGGAACCTGGTTATCTCGCCCTTGGTGAACTTGCCAACCCTATTAAGTCCACGTTTTTGAAGTGGAACCGCCAAATTCTCGCTTTGTCTTAGCATTTTTTAATCGGTTATGTAG-----ATTTTTTTATGTCGCCGAACCCTAATATCTCGAGCACAAGGGG----GGCAAATTTGCCACTTAACGTAGGTTATGTCAGGAATCCCCC-TGCCACGCCCCCTTT-GGTGGCGGCATTCCCCGAAGCACCCTGCTTCTTCTCCTGTGCATGCCCCGCCCGCACGGAGTTTGTCCCAGTCATGCTGATCACACCCACC-TGACTCTCATTCACTTACTTATCCCATCTCCTATTTAATCCCCTCACCTCCACACACTCGTGGTCCGTTAGTGTTTGTGGATGATCGTATTTGTTGGTT
 >Sa_scaffold16362_2189_2671
 ---------------------------------------------------------------------------------------------------GTCAGTTATATCCAAAATTCTTTTATTGAAATCCTCTATGGTCTATATAAGAAAACACATACATTTCATAAGAAACCATACTGATAGCAAACATA--AATAAATAAAATTTACTACTACTGAAACTGAAAGTTTTAATTTGTGTGTGTGAATTTATACATATAGTGCATATACAGTGGAACCCACTTATCTCGACCTTGGTGAACTCGCCAACCTTATTAAGTCGACGTTTTTGAAGTGGAACTGCCAAATTCTCGCTTTATCTTAGCATTTTTTAATCGGTTATGTAG---TTTTTTTTTTATGTCGCTTAACCCTAAAATCTTGAGCACAAGGGGGGGGGGCAAATTTGCCACTTAACGTAGGTTATGTCAAGAATCCCCC-TGCCACGCCCCCTTTCGGTGGCGGCATTCCTCGAAGCACCCTGCTTCTGCTTCCGTGCATGGCCTGCCCGCACGGAGTTTGTCCCAGTCATGCTGATCACACACA------------------------------------------------------------------------------------------------------
 >Sm_chr2_2121152_2121628
 TTTTAAAGATATTTAAATATAGTAATAAAACATTTTTCCTCAGTATGTGGACAGCAGAGTCACTGCACTACAACATACTTACATTTCTGTAGATTAGTTGTCAGTTATATCCAAAATTCTGTCAATGAAATCCTTTATGGTCTATATAAGAAAACACATACATTTTATAAGAAACTATACTGATAGCAAACATA--AATAAATAAAATTTACTACTACTGAAACTGAAAGTTTTAATTTGTGTGTGTGAAGTTATACATACAGTGCATATACAGTGGAACCCACTTATCTCGACCTCGGTGAACTCGCCAACCCTATTAAGTCGACGTTTTTGAAGTGGAACTGCCAAATTCTCGCTTTGTCTTAGCATTTTTTGATCGGTTATGTAGATTTTTTTTTTTTATGTCGCCGAACCCTAATATCTCGAGCACAAGGGGGGGGGG---------CACTTAACGTCGGTTATGTCAGGAATCCCCCCTGCCACGCCCCCTTT-GGTGGCGGCATTCCCCGAAGCACCCTGCTTCTTCTCCCGTGTATGCCCCGCCCGCACGGAGTTTGTCGCAGTCATGCTGATCACACACATTCTGACTCTTATTCACCCACTCATCCCATCTCCTATTTAAGCCCCTCACCTCCACACACTCGCGGTCCGTTATTGTTTGTACATGATCATATGTGTTGG--

case1023
>Sa_scaffold3130_202637_203191
 ---------------------------------------------------------------------------------------------------------------------------------------------------------------------------------------------------------------------------------------------------------------------------------------------------------------------------------------------------------------------------------------------------------------------------------------------------------------------------------------------------------------------------------------------------------------------------------------------------------------------------------------------------------------------------------------------------------------------------------------------------------------------------------------------------------------------------------------------------------------------------------------------------------------------------------------------------------------------------------------------------------------------------------------------------------------------------------------------------------------------------------------------------------------------------------------------------------------------------------------------------------------------------------------------------------------------------------------------------------------------------------------------------------------------------------------------------------------------------------------------------------------------------------------------------------------------------------------------------------------------------------------------------------------------------------------------------------------------------------------------------------------------------------------------------------------------------------------------------------------------------------------------------------------------------------------------------------------------------------------------------------------------------------------------------------------------------------------------------------------------------------------------------------------------------------------CCACACTAGAATCTAGAGGAACATCTTGACATGAGAGTGGGGGATATTATAAGAGCAATGGGAACTAAATGTGGAACTGGTTGCTTAAAAAGCACATACGAACCATATGGTCGAGAGTGGACAAACTTTTGCCAGATAATGTGTGTGTA--GTATATTAACATAGAATATAACATTTCTTAATACTATATTCCAAGCAACATTTCAAAAA-TCGTTTATGCATTTAGAGTGATGTTTCTTAACGTTGCTTAATAGAACAGCTTTTTATTTCATTACTACCATCAAATCGTTTAAATATCAATAGCGTAATATCACTGTATACATTCGCGGGATGAAATACTGCAGCGTGTGGCCGGTTGCCGAGTTCTATAATCGCACAGATGGTGCAGTCTGCCGCGGCCTCGGCTGCCAAGCTGCAGCATTTAATTCAACGCCGATGTCAAGTCATTCCTACTTT-TTTAAAGGAGTGAAAAAGGCGTTTGAACGCAGCATGCAGGAACATGTGCAATATTTTAAAAGGACATGCTCAGGACACAAACATTCCAGAGATATGGACAG-----------------------------------------------------------------------------------------------------
 >Sa_scaffold3130_200535_203191
 CCTAGAACTAAAAGAAGCAAATGAACAGAGAAATGAGGCATTTGTTGGGTATTAATTACAGATGTGTCAAAGCCACTTGTGCTCTAAAATGTGGGCCGTTACATATATTTCTGAAACTCACTGCTACAATTCATGGTTTACACGACACACTCTGACACACCACAAACCCCCTAATAAGAGTAGCACCATTTTAGCCAGTGAAAAAGACGCTAGCAGGGCACCACAGACTGACCGTCTCAACTGACTTGTGATTATTGATGTGTAATGAATGTGTCTGGTGCATTTACTTTACTGCTCCTGAGAAAATGCATTTAGACAGCACTTAATTCAGGTTTCTTTTAAATGTAAAGCTTGTAAGCAAACCACACACACACACACTTTTGAAGTATAAGACCGGCACTGAAAGTGGTTGGGGCTGGTTCCCTGACCGGGGATCGAACCCGAGCCGCAGCGGTGAGAGCGCCGCATCCTAACCACTAGACCACCAGGGACCCATTTAATTATAAATTTAATATATATATATATATATATATATACACACACATACACACAAATGTTAGCGCTATGGATTCTCAAGAATTTAATGATCATTCCGCATATCGACTGAGCGAACGAATGACGAATGGAAGGAATAAAGACATTTGTTAAAGGGAGCTTCATTCCTCCCATCTGTCATTCATTTAATCCAATTTCTACGTTTAATATTTCATTTTCTAAAGATATGTTCCTAACTGTTCTACTTTTTTCAATCGAATCACAATGTTTTTGGATTAGCAATGACATCAGGATAAAAACAGTCATTATTTATTTATTTTATTGAAGAAAATATCAAAATAGAGTTTTTTGTTTTTAAGGCCCACGCATATACAGTCGGCATCGTCTAGTGCACGACTGTTGTGGAAATCAGAATGTAAAACTGAAATGTGAACGTGGTGGGTGTGAAGAACAGAATGGGTAGCCTCGAGACGAGTTAGAACCTGTCGGCACTTCTGAAGTAGCATGGCCAAGTATTTCACATGCTCACAAACCTTTTTTTTTTTAATATGAGAATGCAACAAGAAACTACAGCAAGCAGGAAGACTGTTAGAGCCTAATGTACTTAATTTGCATGATTTGTAAGCAATTATCTATTTCAACAGCCTCAAATTGGCAAATGTGCTTCAGTCACGTACACGATGCACCATTTTGTCCCAGATGTTTGACTGGATTCTCCAGGAGGTTTAAACTTCTCAGTGATGAACAGGATCATTTGAAACTGGAATCAGAGAGGAAATCAAATGCATTTTCTTGAAGTTCTGAAACGGAGTGTACAATTATTAAGTACTGGGACACAAACCGTTGCAAAACAGGAGGCACACAATCGTGTAGGACGTCTTTGAACGCTGCAACGTTAAATTTCCCCTTCACTCGAACTAGGAAACCCAAACCTGTTCCAGCATGACAGCGTGCCTGTGTGCAAAGCCAGATAGTATGATGAACCTGAATCTTTCCAGTATCTTAACCGCAGCAAAACAAAAATGATTCTGGCTTTGTAGTTTTTATTTATTTATTTATTTCAACTGCTATTTGTGTATGAAAAAGTAGTTCCATGTGGGTACCATAAAAATGCCACCAAGGTCCCAATTTTCAGATGTTCAATGTCCAGGCCTTTTTATTTTATTCCCAACCAATACGTATAAAACATGGCAATATTCACACGGAGAAAAGTATTGCAGCATCTGACGTTTCATGTCATATCTCCAAACTGTTACCACAAAGTTTGACAATTGTATAAGATGTCTTTGGATGCAAGAGCAGGAAATGTTTCCCTTTACATGAACTTGGAGAGCAAAACCTGTGCACAGCTCCGTGAAGATCTGCTTTCCATGGGTTTGGAGCAGGGCTTGAATATCCAGCTATAGAGCTTTGAACTCAACCNNNNNNNNNNNNNNNTTCCAGCTATAGAGCTTTGAACACCTCTGGAAAAGAAATGGAACAATGACTGCACTCCAGGAATCCTCACCTTCACACCTACATCAGTACCTGACTT-ACTAACACCCTTGAGGTTGAATGAGCAAAGATCTCAACAAGCCCACACCAGAATCTAGAGGAACATCTTGACNCCACACTAGAATCTAGAGGAACATCTTGACATGAGAGTGGGGGATATTATAAGAGCAATGGGAACTAAATGTGGAACTGGTTGCTTAAAAAGCACATACGAACCATATGGTCGAGAGTGGACAAACTTTTGCCAGATAATGTGTGTGTA--GTATATTAACATAGAATATAACATTTCTTAATACTATATTCCAAGCAACATTTCAAAAA-TCGTTTATGCATTTAGAGTGATGTTTCTTAACGTTGCTTAATAGAACAGCTTTTTATTTCATTACTACCATCAAATCGTTTAAATATCAATAGCGTAATATCACTGTATACATTCGCGGGATGAAATACTGCAGCGTGTGGCCGGTTGCCGAGTTCTATAATCGCACAGATGGTGCAGTCTGCCGCGGCCTCGGCTGCCAAGCTGCAGCATTTAATTCAACGCCGATGTCAAGTCATTCCTACTTT-TTTAAAGGAGTGAAAAAGGCGTTTGAACGCAGCATGCAGGAACATGTGCAATATTTTAAAAGGACATGCTCAGGACACAAACATTCCAGAGATATGGACAG-----------------------------------------------------------------------------------------------------
 >Sa_chr11_3717589_3720111_rev
 -AAGAATGAGAATGCATACAGCATTTTTACACACACACACACACACACACACACACACACACACACACACACACACACCTCTTGGATTAAAAAACAAATTGCCTAGAACTAAAAGAAGCAAATGAACAGAGAAATGAGGCATTTGTTGGGTATTAATTACAGATGTGTCAAAGCCACGTGTGCTCTAAATGTGGGCCGTTACACATATTTCTGAATCTCACTGCTACAATTCATGGTTTACACGACACACTCTGACACACCACAAACCCACTAATAAGAGTAGCACCATTTTAGCCAGTGAAAAAGACGCTTTTAAAAAAAATGCATTTAGACAGCACTTAATTCAGGTTTCTTTTAAATGTAAGCTTGTAAGCAAACCACACACACACACACACTTTTGAAGTATAAGACCGGCACTGAAAGTGGTTGGGGCTGGTTCCCTGACCGGGGATCGAACCCGAGCCGCAGCGGTGAGAGCGCCACATCCTAACCACTAGACCACCAGGGACCCTTTCAATTATAAATGTAATATATATATATATATACACACACACTTACACACAAATGTTAGCGCTATGGATTCTCAAGAATTTAATGATCATTCCGCATATCGACTGAGCGAACGAATGACGAATGGAAGGAATGAAGACATTTGTTAAAGGGAGCTTCATTCCTCCCATCTGTCATTCATTTAATCCAATTTCTACGTTTAATATTTCATTTTCTAAAGATATGTTCCTAACTGTTCTACTTTTTTCAATCGAATCACAATGTTTTTGGATTAGTAAAGACAGCAGGATGAAAACAGTCATTATTTATTTATTTCATTGTTGAACTGAAGAAAATATTAAAATAGAGTTTTTTGTTTTTAAGGGCCACGCATATACAGTCGGCATCGTCTAGTGTACGACTGTTGTGGAAATCAGAATGTAAAACTGAAATGTGAACGTGGTGTGTGTGAAGAACAGAATGGGTTGCCTCGAGACGAGTTAGAACCTGTCGGCACTTCTGAAGTAGCATGGCCAAGTATTTCACATGCTCACAAACCTTTTTTTTTTTTTTTTTTTTATACGAGAATGCAACAAGAAACTACAGCAAGCAGGAAGACTGTTAGAGCCTAATGTACTAAATTTGCATGATTTGTAAGCAATTATCTATTTCAACAGCCTCAAATCGGCAAATGTGCTTCAGTCACATACACGATGCACCATTTTGTCCCAGATGTTTGACTGGATTCTCCAGGAGGTTTAAACTTCTCAGTGATGAACAGGATCATTTGAAACTGGAATCAGAGAGGAAATCAAATGCATTTTCTTAAGGTTCTGAAACGGAGTGTACAATTATTAAGTACTGGGACACAAACTGTTGCAAAACGGGAGGCACACAATCGTGTAGGACGTCTTTGACTTTGAAATTTCCCCTTCACTCGAACTAGGAAACCCAAACCTGTTCCAGCATGACAGCGTGCCTGTGTGCAAAGCCAGATAGTATGATGAACCTGAATCTTTCCAGTATCTTAACCGCAGCAAAACAAAAAATGTTCATTCTGGCTTTGTAGTTTTTATTTATTTATTTATTTCAACTGCTATTTGTGCATGAAAAAGTAGTTCCATGTGGATACCACACAAATGCCACCAAGGTCCCAATTTTCAGATGTTTAATATCCAGGCCTTGTGAGGACATTTTATTCCCAACTAATACGTATAAAACATGGCAATATTCACACAGAGAAAAGTATTGCAGCATCTGACGTTTCATCTCGTATCTCCAAACTGTTACCACAAAGTTTGACAATTGTATAAGATGCCTTTGGATGCAAGAGCAGGAAATGTTTCCCTTTACATGAACTTTGAGAGCAAAACCTGTGCACAGCTCCGTGAAGATCTGCTTTCCATGGGTTTGGAGCAGAGCTTGAATTTCCAGCTATAGAGCTTTGAACTCAACCCTATTGAACACCTTTGGAAAAGAAATGGAACAATGACTGCACTCCAGGAATCCTCACCTTTACACCTACATCACTACGTGACTTTACTAACACCCTTGAGGTTGAATGAGCAAAGATCTCCACAAGCCCACACC-------------------------------AGAATCTAGAGGAACATCTTGACATGAGAGTGGAGGATATTA---GAGCAATGGGAACTAAATGTGGAACTGGTTGCTTAAAAAGCACATACGAACCATATGGTCGAGAGTGGACAAACTTTTGCCAGATAATGTGTGTGTA--GTATATTAACATAGAATATAACATTTCTTAATACTATATTCCAAGCAACATTTCAAAAA-TCGTTTATGCATTTAGAGTGATGTTTCTTAACGTTGCTTAATAGAACAGCTTTT-ATTTCATTACTACTATCAAATCGTTTAAATATCAATAGCGTAATATCACTGTATACATTCGCGGGATGAAATACTGCAGCGTGTGGCCGGTTGCCGAGTTCTATAATCACACAGATGGTGCAGTCTGCCGCGGCCTCGGCTGCCAAGCTGCAGCATTTAATTCAACGCCGATGTCAAGTAATTCCTACTTTTTTTAAAGGAGTGAAAAAGGCGTTTGAACGCAGCATGCAGGAACATGTGCAATATTTTAAAAGGACATGCTCAGGACACGGACATTCCAGAGATATGGACAGAAGAATTGTCCAACATGTTATCCCCTTGGCAACACTAATGCACAAAGAGTGCATGATTAACATCGGGTCATTAGAGGGTCGTAAATGCCAAGGGCAAAA--
 >Sa_scaffold3130_202637_203193
 ---------------------------------------------------------------------------------------------------------------------------------------------------------------------------------------------------------------------------------------------------------------------------------------------------------------------------------------------------------------------------------------------------------------------------------------------------------------------------------------------------------------------------------------------------------------------------------------------------------------------------------------------------------------------------------------------------------------------------------------------------------------------------------------------------------------------------------------------------------------------------------------------------------------------------------------------------------------------------------------------------------------------------------------------------------------------------------------------------------------------------------------------------------------------------------------------------------------------------------------------------------------------------------------------------------------------------------------------------------------------------------------------------------------------------------------------------------------------------------------------------------------------------------------------------------------------------------------------------------------------------------------------------------------------------------------------------------------------------------------------------------------------------------------------------------------------------------------------------------------------------------------------------------------------------------------------------------------------------------------------------------------------------------------------------------------------------------------------------------------------------------------------------------------------------------------CCACACTAGAATCTAGAGGAACATCTTGACATGAGAGTGGGGGATATTATAAGAGCAATGGGAACTAAATGTGGAACTGGTTGCTTAAAAAGCACATACGAACCATATGGTCGAGAGTGGACAAACTTTTGCCAGATAATGTGTGTGTA--GTATATTAACATAGAATATAACATTTCTTAATACTATATTCCAAGCAACATTTCAAAAA-TCGTTTATGCATTTAGAGTGATGTTTCTTAACGTTGCTTAATAGAACAGCTTTTTATTTCATTACTACCATCAAATCGTTTAAATATCAATAGCGTAATATCACTGTATACATTCGCGGGATGAAATACTGCAGCGTGTGGCCGGTTGCCGAGTTCTATAATCGCACAGATGGTGCAGTCTGCCGCGGCCTCGGCTGCCAAGCTGCAGCATTTAATTCAACGCCGATGTCAAGTCATTCCTACTTT-TTTAAAGGAGTGAAAAAGGCGTTTGAACGCAGCATGCAGGAACATGTGCAATATTTTAAAAGGACATGCTCAGGACACAAACATTCCAGAGATATGGACAGGA---------------------------------------------------------------------------------------------------
 >Sm_chr51_3875467_3876027_rev
 ----------------------------------------------------------------------------------------------------------------------------------------------------------------------------------------------------------------------------------------------------------------------------------------------------------------------------------------------------------------------------------------------------------------------------------------------------------------------------------------------------------------------------------------------------------------------------------------------------------------------------------------------------------------------------------------------------------------------------------------------------------------------------------------------------------------------------------------------------------------------------------------------------------------------------------------------------------------------------------------------------------------------------------------------------------------------------------------------------------------------------------------------------------------------------------------------------------------------------------------------------------------------------------------------------------------------------------------------------------------------------------------------------------------------------------------------------------------------------------------------------------------------------------------------------------------------------------------------------------------------------------------------------------------------------------------------------------------------------------------------------------------------------------------------------------------------------------------------------------------------------------------------------------------------------------------------------------------------------------------------------------------------------------------------------GAACAATGACTGCACCCCAGGAATCCTCGCCTTCTCACCTACATCAGTACCTGACTTTACTAACAACCTTGTGGTTAAATGAGCGCAAATCTCCACAAGCCCACACC-------------------------------AGAATCTAGAGGAACATCTTTACATGAGAGTGGAGGATATTATAAGAGCAATAGGAACTAAATGTGGAACTGGTTGCTTAAAAAGCACATACGAACTATATGGTTGAGAGTGCACAAACTTTGGCCAGATAATGTGTGTATATAGTATATTAACATAGAATATAACATTTCTTAAAACTATATTCCAAGCAACATTTAAAAAAATCGTTTATGCATTTAGAGTGACGTTTCTTAACGTTGCTTAATAGAACAGCTTTTTATTTCATTACTACTATCAAATCGTTTAAATATCAATAGCGTAATATCACTGTATACATTTGCAGGATGAAATACTGCAGCGTGTGGCCGGTTGCCGAGTTCTATAATCTCACAGATGGTGCAGTCTGCCGCTGCCTCGGCTGCCAAGCTGCAGCATTTAATTCAACGCCGATGTCAAGTCATTCCTACTTTGTTCAGAGGAGTGAAAAAGGCGTTTGAACGCAGCATACAGGAACATGTGCAATATTTTAAAAGGACATGCTCAGGACACGGACATTCCAGAGATATGGACAGGAGAATCGTCCAACATGTTATCCCCTTGGCAACACTAATGCACACAGAGTGCATGATTAACATCGGGTCATTAGAGGGTCGTAAATGCCAAGGGCAAAAAA

case1024
>Sa_scaffold4361_33099_33438
 ---------------------------------------------------------------------------------------------------------------------------------------------------------------------------------------------------------------------------------------------------------------------------------------------------------------------------------------------------------------------------------------------------------------------------------------------------------------------------------------------------------------------------------------------------------------------------------------------------------------------------------------------------------------------------------------------------------AATGGTGGTAAGAAGGTTGGAAGACGGTGGTGAGAAGATGGTGAGACGGTGGTAAAATGGTGATGAGAAGGTGGTAAGATTGTGGTAAAATGTTGGTGAGAAGGTGTTAAGATGGTGTTGAGAAGGTGGTGAAACGAACCCTCCAGTTCTTTGACCAGTTTGGTGAACTCGTGGTCGAACAGCATGTGCTCGGGCGTGGAGAAGCTGGGCTGAGGTTTCTGAGCGGCGCGAGAGTACAGCTCGTGTTTGGTGATAAAGCCAAGCTTTTCCACAAAGTTCTCCTTCCCGATTCTCTTCTCAATCAGCTGCTTCAGCTTCTCTCTGACACA-------AGACACACACA----------------------------------------------------------------------------------------------------
 >Sa_scaffold4361_32546_33438
 -------------------------------------------------------------------------------------------------GTGTGTGTGTGTGAGAATGTGTGTGTGTGTGTGTGTGTGTACCCAGTTTAAGTTTGAGGATGTTGTACTGGTCTTTGTGTTGTTGGATCTGAGATAGTTGCTGTGTGATGGTGAGGTCCATCTGCTCTTTCTGACGTGTCAACAGCTGCACCTGCTCCTTCAACTCGGTCAGCTGAGCATCCTGACACACACACACANNNNNNNNNNNNNNNNNNNNNNNNNNNNNNNNNNNNNNNNNNNNNNNNNNNNNNNNNNNNNNNNNNNNNNNNNNNNNNNNNNTCTGCACACACATCAGCCCCACCCCCTGATCTGTTCATGATCCAATCAGGTGTTTCCAATCTGCTGTACCTGATCTCTGATCAGCTCTTTGTACTGAGTGACGATGCTGTCGTGCTGCTCCAGCGTTTTCTTCACCTCTTCCTCTTTCTTCTCCTCCTCACTGGACTTGTGTACAGCCTTCGTTATCACACCTGTATTACAACACACACACACACACACACACACACACACA------------------------------GTCAGTAT-CGGTGAGCGAATGTTTTGCAGACAGTCAGAAGGTAATGGTGGTAAGAAGGTTGGAAGACGGTGGTGAGAAGATGGTGAGACGGTGGTAAAATGGTGATGAGAAGGTGGTAAGATTGTGGTAAAATGTTGGTGAGAAGGTGTTAAGATGGTGTTGAGAAGGTGGTGAAACGAACCCTCCAGTTCTTTGACCAGTTTGGTGAACTCGTGGTCGAACAGCATGTGCTCGGGCGTGGAGAAGCTGGGCTGAGGTTTCTGAGCGGCGCGAGAGTACAGCTCGTGTTTGGTGATAAAGCCAAGCTTTTCCACAAAGTTCTCCTTCCCGATTCTCTTCTCAATCAGCTGCTTCAGCTTCTCTCTGACACA-------AGACACACACA----------------------------------------------------------------------------------------------------
 >Sa_chr10_33171370_33172284
 TACTGGTAAGGGAGTGTGTGTGTGTGTGTGTGTGTGTGTGTGTGTGTGTGTGTGAGTATGTACCCAGTTTAAGTTTGAGGATGTTGTACTGGTAAGGGAGTGTGTGTGTGTGTGTGTGTGTGTGTGTGTGAGTATGTACCCAGTTTAAGTTTGAGGATGTTGTACTGGTCTTTGTGTTGTTGGATCTGAGATAGTTGCTGTGTGATGGTGAGGTCCATCTGCTCTTTCTGACGTGCCAACAGCTGCACCTGCTCCTTCAACTCGGTCAGCTGAGCATCCTGACACACACACACACACACACACACACACACACACACACACACACACACACACACACACACACACACACACACACACACAGGTTTATATTCCTGCA------CACACATCAGCCCCACCCCCTGATCTGTTCATGATCCAATCAGGTGTTTCCAATCGGCTGTACCTGATCTCTGATCAGCTCTTTGTACTGAGTGACGATGCTGTCGTGCTGCTCCAGCGTTTTCTTCACCTCCTCCTCTTTCTTCTCCTCCTCACTGGACTTGTGTACAGCCTTCGTTATCACACCTGTATTACAACACACACACACACACACACACACACACACACACACACACACACACACACACACACACACAGTCAGTAT-CAGTGAGCGAATGTTTTGCAGACAGTCAGAAAGTAATGGTGGTAAGAAGGTTGGAAGACGGTGGTGAGAAGATGGTGAGACGGTGGTAAAATGGTGATGAGAAGGTGGTAAGATTGTGGTAAAATGTTGGTGAGAAGGTGTTAAGATGGTGTTGAGAAGGTGGTGAAACGAACCCTCCAGTTCTTTGACCAGTTTGGTGAACTCGTGGTCGAACAGCATGTGCTCGGGCGTGGAGAAGCTGGGCTGAGGTTTCTGAGCGGCGCGAGAGTACAGCTCGTGTTTGGTGATAAAGCCAAGCTTTTCCACAAAGTTCTCCTTCCCGATTCTCTTCTCAATCAGCTGCTTCAGCTTCTCTCTGACACA-------AGACACACACATCAGTCTGGTACACAAACACATTTTATTCTGCATAAGGGGTAAGTACACAAGAGAGGGTGCAAGAGGGCAAAAGACGGGGAGGGGGGGGGGGGGGGGGGG
 >Sa_scaffold4361_33099_33446
 ---------------------------------------------------------------------------------------------------------------------------------------------------------------------------------------------------------------------------------------------------------------------------------------------------------------------------------------------------------------------------------------------------------------------------------------------------------------------------------------------------------------------------------------------------------------------------------------------------------------------------------------------------------------------------------------------------------AATGGTGGTAAGAAGGTTGGAAGACGGTGGTGAGAAGATGGTGAGACGGTGGTAAAATGGTGATGAGAAGGTGGTAAGATTGTGGTAAAATGTTGGTGAGAAGGTGTTAAGATGGTGTTGAGAAGGTGGTGAAACGAACCCTCCAGTTCTTTGACCAGTTTGGTGAACTCGTGGTCGAACAGCATGTGCTCGGGCGTGGAGAAGCTGGGCTGAGGTTTCTGAGCGGCGCGAGAGTACAGCTCGTGTTTGGTGATAAAGCCAAGCTTTTCCACAAAGTTCTCCTTCCCGATTCTCTTCTCAATCAGCTGCTTCAGCTTCTCTCTGACACA-------AGACACACACACACACACA--------------------------------------------------------------------------------------------
 >Sm_chr9_1252970_1253316_rev
 -----------------------------------------------------------------------------------------------------------------------------------------------------------------------------------------------------------------------------------------------------------------------------------------------------------------------------------------------------------------------------------------------------------------------------------------------------------------------------------------------------------------------------------------------------------------------AATAGTGATGAGATGGTCGTAAGATGGTGTCCAGAAGGAGATGTTAATAAAATGGTG------------------------------GTGAGAAGGTGGTGAGATGGTGTTCAGAAGGAGATGTTAATAAAATAGTGATGAGAAGGTGGTGAGATGGTGATGAGAAGGTGGTGAGATGGTGTTGAAAAGGTGGTAAAATGGTGGTGAGAAGGTGATAAAATGGTGGTGAGAAGGTGGTGAGATGGTGTTGAGACGGTGGTGAAACGAACCCTCCAGTTCTTTGACCAGTTTGGTGAACTCGTGGTCAAACAGCATGTGCTCGGGCGTGGAGAAGCTGGGCTGAGGTTTCTGAGCGGCGCGAGAGTACAGCTCGTGTTTGGTGATAAAGCCGAGCTTTTCCACAAAGTTCTCCTTCCCGATTCTCTTCTCAATCAGCTGCTTCAGCTTCTCTCTGACAAACACACACACATACACACATCAGTGTCGTACACAAACACATATCATTCTGCATCAGGGTTAAGTGCACTAGAGAGAGGGGGGGGGGGGGGGGGGGGGGGCACTGGGTCATACTTGGTG-

case1025
>Sa_scaffold483_167929_168641
 ----------------------------------------------------------------------------------------------------------------------------------------------------------------------------------------------------------------------------------------------------------------------------------------------------------------------------------------------------------------------------------------------------------------------------------------------------------------------------------------------------------------------------------------------------------------------------------------------------------------------------------------------------------------------------------------------------------------------------------------------------------------------------------------------------------------------------------------------------------------------------------------------------------------------------------------------------------------------------------------------------------------------------------------------------------------------------------------------------------------------------------------------------------------------------------------------------------------------------------------------------------------------------------------------------------------------------------------------------------------------------------------------------------------------------------------------------------------------------------------------------------------------------------------------------------------------------------ATTTTTACTAGTCATAGCAAATAGACATTGGCATATTTTTTTTACAGAGAAAGATGTTTAAAATTATACTATTAATCAGCTGAATAAAATGTTTTATATATGTGCATGTTATTAATAAAAA----TGTCATCATCTGAGGTAAAGATATTAAATGATGAGAGATTTTTAATGTCTAAGGACGTGATATGCACTTTTTATATCATACATATGAGACTAGAATTATTAAATATGTATAAAA-TAATTAAATATGTGAGTATTGGAATAGTGTTCCTTACTTTTAACTGTGTATTATTTGGGTGTTGGACCATTCTCAACATAGCAATCAGGCTGATGTAGAGGCGTGTCTTCCACCAAAAATAGACCACCAACTAAAAACATTCAGCCCCCAACATTCCTGTGGTCAGACCCTGACCACTGATGACATGATGGCCACCACAAAAGGTGACCTGTAGTCTGTAACTTTACAGCTACAGGATGAGCTAACAAGTATGTGATTAAGTAGCCAGTAAACCACAACTACAACACTGCTCTTCCCAAATGT-TGCTACAATCATCACACACACACACA--------------CACACACCTTATCTTTCTACTGTCATGTCAGGGACACTGCTGTAGTAAGGAAGACATCAATAACATTGATTGATGAGGTAGAGTATGGCTGACACAATGTACTTATAAGATGTACAAAGTAAAAAA-AATAAAAATGT--AATAGATAGATA------------------------------------------------------------------------------------------------------
 >Sa_scaffold483_166508_168641
 ----------------------------------------------------------------------------------------------------TTCCTGCACAGAGTACTGTTCCACCTCCTCCGCCACCACCTCTACCACCTCTTGGAAAATCTTTCATTCCTCCTCCCCCTCCTCCACCTCCATTTTGAACCATGAAATGTACCTTGTTTAATATAATAATAGGAACCTGCTGAATATAAAAACCACTACCATATTCTCCACTGAATAGCTGTATATACGGTCAAACCCAAGTGTATTTTGCCATAATTGCCACAGGATTGAGGTAAAATTCTATCTAAAAAATTATTATTATAATAATAGTATTAACAAACTAGTACGTCTGCCTAGGACCACCTCAACTTTAAATATACCCCTAAATTTCATACAATATTAATAGAAAAAAAAA-TGTGTGTGTACACTATATAGCCAATATTATGAGGATCCTTATCATGTCACACATATGTGCTTGTTGAACCGGCCATTCTAGAACTTCTAGTCTCCATTAAGTGCTCTAACAGTTTATATNTAATGCTAGTCTCCCTTAAGTGCTCTAACAGTTTATATTATTTTGAGAAGGCTTCAGGAGCATTAATATAGGGATTTTATGCCCATTCATTCACAAGATTATTAGCAATGTTGGACACTGGTGTTGAGCAAGAATGCCTATTGTGTCATTGGCATCTCAGTCCTTGCCAAAGGTATCCAGATTTTTGAGGCCAGGGCACTGTGCAAATGAGTTTTCCAATCCAGCCTTGGTATAGCTACATCTTAATGGAAGACACTTTGTTCTGAGGTATTGATCACCATGTTGGAACAGGTTTTGAGCTCCCACTAACTAAATCCTAACAGCACAGCATATATTATGCTTCCTGTTTTGTTGCAACATTTTAAAGCAACATATGAATTTGATGAAACTATTCAAAAAAGCTATGAGGATTNNNNNNNNNNNNNNNGAAGCAACATATCAATGTGATGAAATTATTCAAAAAAGCTATGAGGATTGATTCAAACTAGAATACTGAATCCATTAAACCCATCCGCTCTAACACTAATTTTGTTATATTTCAACACAAATTAAGTCATAACAAAAAGTAAATCAGCAGTCAGCAGCAAATTCTTACATTATAATGTTATAATGACTGATATGTATTTTATTCCTAAAGATGAAAATATCTGTGACTTTGTTTAGTTTGACTAATGTTAACATTTCAACATAAGTTGTATATTATAATANNNNNNNNNNNNNNNNNNNNNNNNTTTTGACTAATGTTAACATTTTAACATAAGTTGTATATTATAATAAAGGTATAACAGATTTATATATGAACTGGTTAACTAATCAACCAGTATGTTACACTAAGAAGAATTATGGGAGAAATTATACTTTGTCTTGACTTTGATGTATTAAAGAAGTGTGCAAATAACAAGTCTCATATACATTATATTTTTACTAGTCATAGCAAATANTATTGATTTTTACTAGTCATAGCAAATAGACATTGGCATATTTTTTTTACAGAGAAAGATGTTTAAAATTATACTATTAATCAGCTGAATAAAATGTTTTATATATGTGCATGTTATTAATAAAAA----TGTCATCATCTGAGGTAAAGATATTAAATGATGAGAGATTTTTAATGTCTAAGGACGTGATATGCACTTTTTATATCATACATATGAGACTAGAATTATTAAATATGTATAAAA-TAATTAAATATGTGAGTATTGGAATAGTGTTCCTTACTTTTAACTGTGTATTATTTGGGTGTTGGACCATTCTCAACATAGCAATCAGGCTGATGTAGAGGCGTGTCTTCCACCAAAAATAGACCACCAACTAAAAACATTCAGCCCCCAACATTCCTGTGGTCAGACCCTGACCACTGATGACATGATGGCCACCACAAAAGGTGACCTGTAGTCTGTAACTTTACAGCTACAGGATGAGCTAACAAGTATGTGATTAAGTAGCCAGTAAACCACAACTACAACACTGCTCTTCCCAAATGT-TGCTACAATCATCACACACACACACA--------------CACACACCTTATCTTTCTACTGTCATGTCAGGGACACTGCTGTAGTAAGGAAGACATCAATAACATTGATTGATGAGGTAGAGTATGGCTGACACAATGTACTTATAAGATGTACAAAGTAAAAAA-AATAAAAATGT--AATAGATAGATA------------------------------------------------------------------------------------------------------
 >Sa_chr17_18924878_18926823_rev
 CCTCCTTCTCCTGGACATGGTAATGCTCCACCTCCTCCACCTCCTCCTCCTGCATATAGTAATGCTCCACCTCCTCCTCCTGGATATAGCAATGCTCCTCTTCCTGCACAGAGTACTGTTCCACCTCCTCCGCCACCACCTCTACCACCTCTTGGAAAATCTTTCATTCCTCCTCCCCCTCCTCCACCTCCATTTTGAACCATGAAATGTACCTTGTTTAATATAATAATAGGAACCTGCTGAATATCAAAACCACTACCATATTCTCCAGTCAATAGCTGTATATACGGTCAAACCCAAGTGTATTTTGCTATAATTGCCACAGGATTGAGGTAAAATTCTATCTAAAAAATTATTATTATAATAATAGTATTAACAAACTAGTACGTCTGCCTAGGACCACCTCAACTTTAAATATACCCCTAGATTTCATACAATATTAATAGAAAAAAAAAATGTGTGTGTACACTATATAGCCAATATTATGAGGACCCTTATCATGTCACACATATGTGCTTGTTGAACCGGCCATTCTAG---------------------------------------TAATGCTAGTCTCCCTTAAGTGCTCTAACAGTTTATATTATTTTGAGAAGGCTTTAGGAGCATTAATATAGGGATTTTATGCCCATTCATTCACAAGATTATTAGCAATGTTGGACACTGGTGTTGAGCAAGAATGCCTATTGTGTCATTGGCATCTCAGTCCTTGCCAAAGGTATCCAGATTTTTGAGGCCAGGGGACTGTGCAAATGAGTTTTCCAATCCAGCCTTGGTATAGCTACATCTTAATGGAAGACACTTTGTTCTAAGGTATTGATCACCATGTTGGAACAGGTTTTGAGCTCCCACTAACTAAATCCTAACAGCACAGCATATATTATGCTTCCTGTTTTGTTGCAACATTTT----------------------------------------------------------------GAAGCAACATATCAATGTGATGAAATTATTCAAAAAAGCTATGAGGATTGATTCAAACTAGAATACTGAATCCATTAAACCCATCCGCTCTAACACTAATTTTGTTATATTTCAATACAAATTAAGTCATAACAAAAAGTAAATCAGCAGTCAGCAGCAAATTCTTACATTATAATGTTATAATGACTGGTATGTATTTTATTCCTAAAGATGAAAATATCTGTGACTTTGTTTAGCTTGACTAATGTTAACATTTCCACATAAGTTGTATATTATAATAAAGGTATAACAGATTTATATATGA---------------------------------------------------------------------ACTGGTTAACTAATCAACCAGTATGTTACACTAAGAAGAATTATGGGAGAAATTATACTATGTCTTGACTTTGATGTATTAAAGAAGTGTGCAAATAACAAGTCTCGTAT-------------------------------TATTGATTTTTACTAGTCATAGCAAATAGACATTGGCATATTTTTTT-ACAGAGAAAGATGTTTAAAATTATACTATTAATCAGCTGAATAAAATGTTTTATATATGTGGATGTTATTAATAAAAA----TGTCATCATCCGAGGTAAAGATATTAAATGATGAGAGATATTTAATGTCTAAGGACGTGATATGCACTTTTTTTATCATACATATGAGACTAGAATTATTAAATATGTGTAAAAATAATTAAATATGTGAGTATTGGAATAGTGTTCCTTACTTTTAACTGTGTATTATTTGGGTGTTGGACCATTCTCAACATAGCAATCAGGCTGATGTAGAGGCGTGTCTTCCACCAAAAATAGACCACCAACTAAAAACATTCAGCCCCCAACATTCCTGTGGTCAGACCCTGACCACTGATGACATGATGGCCACCACAAAAAGTGACCTGTAGTCTGTAACTTTACAGCTACAGGATGAGCTAACAAGTATGTGATTAAGTAGCCAGTAAACCACAACTACAACACTGCTCTTCCCAAATGT-TGCTACAATCATCACACACACACACACACACACACACACACACACACCTTATCTTTCTACTGTCATGTCAGGGACACTGCTGTAGTAAGGAATACATCAATAACATTGATTGATGAGGTAGAGTATGGCTGACACAATGTACATATAAGATGTACAAAGTAAAAAA-AATAAAAATGT--AATAGATAGATAAATAGATAGATAGATAGATAGATAGATAGATAGATAGATAGATAGATAGATAGATAGATAGATAGATAGATAGATAGATAGATAG---GATTTACAGAATAA
 >Sa_scaffold483_167929_168643
 ----------------------------------------------------------------------------------------------------------------------------------------------------------------------------------------------------------------------------------------------------------------------------------------------------------------------------------------------------------------------------------------------------------------------------------------------------------------------------------------------------------------------------------------------------------------------------------------------------------------------------------------------------------------------------------------------------------------------------------------------------------------------------------------------------------------------------------------------------------------------------------------------------------------------------------------------------------------------------------------------------------------------------------------------------------------------------------------------------------------------------------------------------------------------------------------------------------------------------------------------------------------------------------------------------------------------------------------------------------------------------------------------------------------------------------------------------------------------------------------------------------------------------------------------------------------------------------ATTTTTACTAGTCATAGCAAATAGACATTGGCATATTTTTTTTACAGAGAAAGATGTTTAAAATTATACTATTAATCAGCTGAATAAAATGTTTTATATATGTGCATGTTATTAATAAAAA----TGTCATCATCTGAGGTAAAGATATTAAATGATGAGAGATTTTTAATGTCTAAGGACGTGATATGCACTTTTTATATCATACATATGAGACTAGAATTATTAAATATGTATAAAA-TAATTAAATATGTGAGTATTGGAATAGTGTTCCTTACTTTTAACTGTGTATTATTTGGGTGTTGGACCATTCTCAACATAGCAATCAGGCTGATGTAGAGGCGTGTCTTCCACCAAAAATAGACCACCAACTAAAAACATTCAGCCCCCAACATTCCTGTGGTCAGACCCTGACCACTGATGACATGATGGCCACCACAAAAGGTGACCTGTAGTCTGTAACTTTACAGCTACAGGATGAGCTAACAAGTATGTGATTAAGTAGCCAGTAAACCACAACTACAACACTGCTCTTCCCAAATGT-TGCTACAATCATCACACACACACACA--------------CACACACCTTATCTTTCTACTGTCATGTCAGGGACACTGCTGTAGTAAGGAAGACATCAATAACATTGATTGATGAGGTAGAGTATGGCTGACACAATGTACTTATAAGATGTACAAAGTAAAAAA-AATAAAAATGT--AATAGATAGATAGA----------------------------------------------------------------------------------------------------
 >Sm_chr24_9282360_9283072
 ------------------------------------------------------------------------------------------------------------------------------------------------------------------------------------------------------------------------------------------------------------------------------------------------------------------------------------------------------------------------------------------------------------------------------------------------------------------------------------------------------------------------------------------------------------------------------------------------------------------------------------------------------------------------------------------------------------------------------------------------------------------------------------------------------------------------------------------------------------------------------------------------------------------------------------------------------------------------------------------------------------------------------------------------------------------------------------------------------------------------------------------------------------------------------------------------------------------------------------------------------------------------------------------------------------------------------------------------------------------------------------------------------------------------------------------------ACCAGTATGTTACACTAAGAAGCATTATGGGTGCAATTATACTATGTCATGACTTTGATGTATTAAAGAAGTGTGAAAATAACAAGTCTCATAT-------------------------------CGTTTATTTTTACTAATCATAGCAAATACTCATTGGCATATTTTTT--ACAGAGAAAGATTTTTAAAATTATACTATTAATCAGCTGAATAAAATGTTTTATATATGTGCATGTTATGAATAAAAAAATATGTCATCATCTCGGGTAAAGATGTTAAATGATGAGAGATATTTAATGTCTAAGGACGTGATTTGCACTTTTTATATCATACATATGAGACTAGAATTATTATATATGTATGAAA-TAATTTAATATGTGAGTATTGAAATACTGTTCCTTACTTTTAATTGTGTATTATTTGGGTGTTGGACCATTCTCAACATAGCAGTCAGGCTGATGTAGAGGCGTGTCTTCCACCAAAAATAGACCACCAACTAAAAACATTCAGCCCCCAGCATTCCTGTGGTCAGACCCTGACCACTGATGACATGATGGCCACCACAAAAGGTGACCTGTAGTCTGTAACTATACAGCTACAGGATGAGCTAACAAGTATGTAATGAAGTAGCCAGTAAACCACAACTACAACACTGCTGTTCCTAAAAGTCTGCTACAATCATCACACACACACAC----------------------CTTATCTTTCTACTGTCATGTCAGGGACACTGCTGTAGTAAGGAAGACATCAATATCATTGATTGATGACGTAGAGTATGGCTGACACAATGTACATATAAGATGTACAAAGTAAAAAATAATAATAATTTTTAATAGATAGATAGATAGATAGATAGATAGATAGATAGATAGATAGATAGATAGATAGATAGATAGATAGATAGATAGATAGATAGATAGATAGATAGATAGATAGATAGGATTT

case1026
>Sa_scaffold6126_40852_40966
 ---------------------------------------------------------------------------------------------------------------------------------------------------------------------------TGTAAAAAAAAAC--TCCAAAAACACGTGCATGCACATTCTCATTTATTAACGTACATCATGTACATAAAGAAATTTCAAGCACATTAATATATTGCCGCCATATTGGCTTTCGTTT------------------------------------------------------------------------------------------------------------------------------------
 >Sa_scaffold6126_40781_40966
 ----------------------------------------------------------------------------------------------------CAACTTTGGCTTCTGC-CTGCCTCCTTATCTGCATTACAGGTT-TTCTCGATCCGCATGACAAATCAAACAAATGTAAAAAAAAACTCCAAAAACACGTGCATGCACATTCTCATTTATTAACGTACATCATGTACATAAAGAAATTTCAAGCACATTAATATATTGCCGCCATATTGGCTTTCGTTT------------------------------------------------------------------------------------------------------------------------------------
 >Sa_chr50_6249901_6250071_rev
 TCGTGGACCGCTGTCCCGGAGTGCACCACTGGATATTACTGCTTCTCTACAAGTATTGCTGGATTATCTCCTGAGTATTCTCAATAAACTTTGTTTGCGTCAACTTTGGCTTCCGC-CTGCCTCCTTATCTGCATTACAGGTT-ATCTCGATCCGCATGACAAATCAAACAAATGTAAAAAAAC-CTCCAAAAACACGTACGT--------------ATTAACGTACATCATGTACATAAAGAAATTTCAAGCACGTTAATATATTGCCGCCATATTGGCTTTCGTTTCGTTTGACTCAGAATGCTCTGTTAATAAGCCCT----ATCTCTTGAAAGGTAATGCTTATTGGCCTGTACGGTG-CACAAAAACATAA--TAAACTAATCTAGCAT--------------------------
 >Sa_scaffold6126_40852_40998
 ---------------------------------------------------------------------------------------------------------------------------------------------------------------------------TGTAAAAAAAAAC--TCCAAAAACACGTGCATGCACATTCTCATTTATTAACGTACATCATGTACATAAAGAAATTTCAAGCACATTAATATATTGCCGCCATATTGGCTTTCGTTTGTCTCGA-TCATCCGGTTATCTCGACGCTTTTT---------------------------------------------------------------------------------------------------
 >Sm_chr9_12016175_12016322_rev
 ----------------------------------------------------------------------CGAAGGGGGCGTGGCAGG-TGGATTCCTGACAGTTAACAAACATGTACTGTATTTATTTTTATAGCATGCCTTCATCTAACAAATCGTGGCAACGCTGTTGTGTGAAAAAAAACCCTCCAAAAACACGTGCATGCACATTCTCATTTATTAACGTACATCATGTACATAAAGAAATTTCAAGCACGTTAATATATTGCCGCCATATTGATTTTCGTTTATCTCGA-TCATC-GGTTATCTCGATGCTTTTTGGCAACCCCCTAGGACATCGACATAACCGGGTTCCACTGTAATAGTAAAAGATAACGCAAGTAAACACAACATGCAGTTTTTAAATGAAGGTTTTTATT

case1027
>Sa_scaffold13945_45165_46338
 ---------------------------------------------------------------------------------------------------------------------TGTGTGTGTGTGTGTGTGTGTGTGTGTGTGTGTGTGTGTGTTTACTTTGGTGATGCAGTGCGCCGGATGACATCAGCAGGATATTCGGCTCGTCTCACAGGTGATCCAGTCGGCGTCCTTCTTTCTATACGCAACCTGTCCTTCTACAAACACACACACACACACACACACACACACACACACACACACA----------------------CCATATAAACCCACACCACTTGAAGTACATTACTGCTACTACCTACAGTGCATTATGGGTAAAATACACCACCCCCCTCCTGACCTTCGGGGTACTGGGAGCTGAACTTGCCCCACCCGTCTCCATGGCAGCAGCGTTGGCACGGCGACGGCTCGGGGAGGCGCAGTACAGCGACCTGTGAGGACTGGAGGGAACTGAGCAGGAGGAGAAATGAAACAATTCCAGGTCAGAAGTCAGGAGCAAGATGTGTGAGTGTGTGTGTGTGTGATTGTGAGTGTGTGTGAGTGTGTGTGAGTGTGTGTGAGTGTGTGTGTTACCTGTGCACCGTGGACAGGGCACACACAGCTCTGCGTCACTGCTACAGCGAGCGAGTGAGGAGTGTGTGTGTGTACAGAGACGATGAAGTGACAGGTTATCCACAGAGGTCATGTGAACATGATGGACTGATGGATGGAGGATTGGAGAAACAGAAAGATGAAGAGATGGAAGGATGGGCAGAGGGAAAAACACATGAAAGAAAAGCAGTGAACTTGGTGAGATGAGTGAACTACTGAAGAGAATGATGGGAAATGTTCAGCACATGTAGAAATTTAACACTAATGATGAACACACACACACACACACACACACACACACACACACACACACACACACACACA--------------GATGCTTATACTCCAAACAGCTGTCAATGTCCATCACTGAGACTGACCAATAAAGAGGCCACGCCCCTTTCACTGAAACTGACAG-CTGTGAGAGCTGTGTTGAGAAGGAGATGGGGGCGGGGTTTGGAGGGAGACAGGGCGGGGTTGAGAGAGAGAGACAGGGCGGAGTTTAGAGGGAGAAGGCGTGGGGTTTACAAAGACGTGCAGGGTTGATAGGAAGACGGGCGGGGTTTAGAGGGAGATGGTGCGGGGCTTACAGGGAGAAGGGTTGAAGTTAAGAAAGATGGGGGCAGGGTTTACAGGGAGAAGGGGGGGGGTTGAGAGG------------------------------------------------------------------------------------------------------
 >Sa_scaffold13945_45165_46340
 ---------------------------------------------------------------------------------------------------------------------TGTGTGTGTGTGTGTGTGTGTGTGTGTGTGTGTGTGTGTGTTTACTTTGGTGATGCAGTGCGCCGGATGACATCAGCAGGATATTCGGCTCGTCTCACAGGTGATCCAGTCGGCGTCCTTCTTTCTATACGCAACCTGTCCTTCTACAAACACACACACACACACACACACACACACACACACACACACA----------------------CCATATAAACCCACACCACTTGAAGTACATTACTGCTACTACCTACAGTGCATTATGGGTAAAATACACCACCCCCCTCCTGACCTTCGGGGTACTGGGAGCTGAACTTGCCCCACCCGTCTCCATGGCAGCAGCGTTGGCACGGCGACGGCTCGGGGAGGCGCAGTACAGCGACCTGTGAGGACTGGAGGGAACTGAGCAGGAGGAGAAATGAAACAATTCCAGGTCAGAAGTCAGGAGCAAGATGTGTGAGTGTGTGTGTGTGTGATTGTGAGTGTGTGTGAGTGTGTGTGAGTGTGTGTGAGTGTGTGTGTTACCTGTGCACCGTGGACAGGGCACACACAGCTCTGCGTCACTGCTACAGCGAGCGAGTGAGGAGTGTGTGTGTGTACAGAGACGATGAAGTGACAGGTTATCCACAGAGGTCATGTGAACATGATGGACTGATGGATGGAGGATTGGAGAAACAGAAAGATGAAGAGATGGAAGGATGGGCAGAGGGAAAAACACATGAAAGAAAAGCAGTGAACTTGGTGAGATGAGTGAACTACTGAAGAGAATGATGGGAAATGTTCAGCACATGTAGAAATTTAACACTAATGATGAACACACACACACACACACACACACACACACACACACACACACACACACACACA--------------GATGCTTATACTCCAAACAGCTGTCAATGTCCATCACTGAGACTGACCAATAAAGAGGCCACGCCCCTTTCACTGAAACTGACAG-CTGTGAGAGCTGTGTTGAGAAGGAGATGGGGGCGGGGTTTGGAGGGAGACAGGGCGGGGTTGAGAGAGAGAGACAGGGCGGAGTTTAGAGGGAGAAGGCGTGGGGTTTACAAAGACGTGCAGGGTTGATAGGAAGACGGGCGGGGTTTAGAGGGAGATGGTGCGGGGCTTACAGGGAGAAGGGTTGAAGTTAAGAAAGATGGGGGCAGGGTTTACAGGGAGAAGGGGGGGGGTTGAGAGGAA----------------------------------------------------------------------------------------------------
 >Sa_chr53_17103628_17104769
 CTTGTGTACAGTGTAG----ATTCATTACTACAGACTCACAGCACTTTAGTACGTCTCTCTGGATAAGAGCTTCTGCTACATGCTGTAAATGTAAAT--------------TATATATGTGTGTGTGTGTGTGTGTGTGTGTGTGTGTGTGTGTGTGTTTACTTTGGTGATGCAGTGCGCCGGATGACATCAGCAGGATATTCGGCTCGTCTCACAGGTGATCCAGTCGGCGTCCTTCTCTCTATACGCAACCTGTCCTTCTACAAACACACACACACACACACACACACACACACACACACACACAGACACACACACACACACAGACACCATATAAACCCACACCACTTGAAGTACATTACTGCTACTACCTACAGTGCATTATGGGTAAAATACACCACCCCCCTCCTGACCTTCGGGGTACTGGGAGCTGAACTTGCCCCACCCGTCTCCATGGCAGCAGCGTTGGCACGGCGACGGCTCGGGGAGGCACAGTACAGCGACCTGTGAGGACTGGAGGGAACTGAGCAGGAGGAGAAATGAAACAATTCCAGGTCAGAAGTCAGGAGCAAGATGTGTGAGTGTGTGTGTGTGTGATTGTGAGTGTGTGTGAGTGTGTGTGAGTGTGTGTGAGTGTGTGTGTTACCTGTGCACCGTGGACAGGGCACACACAGCTCTGCGTCACTGCTACAGCGAGCGAGTGAGGAGTGTGTGTGTGTACAGAGACGATGAAGTGACAGGTTATCCACAGAGGTCATGTGAACATGATGGACTGATGGATGGAGGATTGGAGAAACAGAAAGATGAAGAGATGGAAGGATGGGCAGAGGGAAAAACACATGAAAGAAAAGCAGTGAACTTGGTGAGATGAGTGAACTACTGAAGAGAATAATGGGAAATGTTCAGCACATGTAGAAATTTAACACTAATGATGAACACACACACACACACACACACACACACACACACACACACACACACACACACACACACACACA----GATGCTTATACTCCAAACAGCTGTCAATGTCCATCATTGAGACTAACCAATAAAGAGGCCACGCCCCTTTCACTGAAACTGACAG-CTGTGAGAGCTGTGTTGAGAAGGAGATGGGG-CGGGGTTTGGAGGGAGACAGGGC-----------------------------------------------------------------AGGGTTGATAGAAAGACGGGCGGGGTTTAGAGGGAGATGGTGCAGGGCTTACAGGGAGAAGGGTTGAAGTTAAGAAAGATGGGGGCAGGGTTTACAGGGAGAAGGGGTGGGGTTGAGAGGAAGATGGGGCGGGGTTTACAGGGAGAAGGGGTGGGGTTGAGAGGAAGATGTGGCGGGGTTTAGAGGGAGAAGGGGTGGGGTTTAGAATGAGATGGGGGGGGT
 >Sa_scaffold13945_45153_46338
 ---------------------------------------------------------------------------------------------------------TGTGTGTGTGTGTGTGTGTGTGTGTGTGTGTGTGTGTGTGTGTGTGTGTGTGTTTACTTTGGTGATGCAGTGCGCCGGATGACATCAGCAGGATATTCGGCTCGTCTCACAGGTGATCCAGTCGGCGTCCTTCTTTCTATACGCAACCTGTCCTTCTACAAACACACACACACACACACACACACACACACACACACACACA----------------------CCATATAAACCCACACCACTTGAAGTACATTACTGCTACTACCTACAGTGCATTATGGGTAAAATACACCACCCCCCTCCTGACCTTCGGGGTACTGGGAGCTGAACTTGCCCCACCCGTCTCCATGGCAGCAGCGTTGGCACGGCGACGGCTCGGGGAGGCGCAGTACAGCGACCTGTGAGGACTGGAGGGAACTGAGCAGGAGGAGAAATGAAACAATTCCAGGTCAGAAGTCAGGAGCAAGATGTGTGAGTGTGTGTGTGTGTGATTGTGAGTGTGTGTGAGTGTGTGTGAGTGTGTGTGAGTGTGTGTGTTACCTGTGCACCGTGGACAGGGCACACACAGCTCTGCGTCACTGCTACAGCGAGCGAGTGAGGAGTGTGTGTGTGTACAGAGACGATGAAGTGACAGGTTATCCACAGAGGTCATGTGAACATGATGGACTGATGGATGGAGGATTGGAGAAACAGAAAGATGAAGAGATGGAAGGATGGGCAGAGGGAAAAACACATGAAAGAAAAGCAGTGAACTTGGTGAGATGAGTGAACTACTGAAGAGAATGATGGGAAATGTTCAGCACATGTAGAAATTTAACACTAATGATGAACACACACACACACACACACACACACACACACACACACACACACACACACACA--------------GATGCTTATACTCCAAACAGCTGTCAATGTCCATCACTGAGACTGACCAATAAAGAGGCCACGCCCCTTTCACTGAAACTGACAG-CTGTGAGAGCTGTGTTGAGAAGGAGATGGGGGCGGGGTTTGGAGGGAGACAGGGCGGGGTTGAGAGAGAGAGACAGGGCGGAGTTTAGAGGGAGAAGGCGTGGGGTTTACAAAGACGTGCAGGGTTGATAGGAAGACGGGCGGGGTTTAGAGGGAGATGGTGCGGGGCTTACAGGGAGAAGGGTTGAAGTTAAGAAAGATGGGGGCAGGGTTTACAGGGAGAAGGGGGGGGGTTGAGAGG------------------------------------------------------------------------------------------------------
 >Sm_chr52_238664_239858_rev
 -----GTACAGTGTAGATTTATTCATTACTGGAGACTCAAAGCACTTTTGTACGTCGCTCTGGATAAGGGCGTCTGCTACATGCTGTAAATGTAAATGATATGTGTGTGTGTGTGTGTGTGTGTGTGTGTGTGTGTGTGTGTGTGTGTGTGTGTGTGTTTACTTTGGTGATGCAGTGCGCCGGATGACATCAGCAGGAGATTCGGCTCGTCTCACAGGTGATCCAGTCGGCGTCCTTCTCTCTATACGCAACCTGTCCTTCTACACACACACACACACACACACACACACACACACACACACACACA----------------------CCATATAAACCCACACCACTTGAAGTACATTACTGCTACTACCTACAGTGCGTTATGGGTAAAATACAC--CCCCCCTCCTGACCTTCGGGGTACTGGGAGCTGAACTTGCCCCACCCGTCTCCATGGCAGCAGCGTTGGCACGGCGACGGCTCGGGGAGGCGCAGTAGAGCGACCTGTGAGGACTGGAGGGAACTGAGCAGGAGGAGAAATGAAACACTTCCAGGTCAGAGATCAGGAGCAGGATGTGTGAGTGTGTGTGTGTGTGTGTGTGTGAGTGTGTGTGAGTGTGTGTGAGTGTGTGAGTGTGTGTGTTACCTGTGCACCGTGGACAGGGCACACACAGCTCTGCGTCACTGCTACAGCGAGCGAGTGAGGAGTGTGTGTGTGTACAGAGACGATGAAGTGACAGGTTATCCACAGAGGTCATGTGAACATGATGGACTGATGGATGGAGGATTGGAGAAACAGAAAGATCAAGAGATGGAAGGATGGGCAAAGGGAAAAACACATGAAAGAAAAGCAGTGAACTTGGTGAGATGAGTGAACTACTGAAGAGAATGATGGGAAATGTTCAGCAC--GTAGAAATTTAACACTAATGATGAACACACACACACACACACACACACACACACACACAAACACACACACACACACACACACACACACACTGATGCTTATACTCCAAACAGCTGTCAATGTCCATCACTGAGACTGACCAATAAAAAGGCCATGCCCCTTTCACTGAAACTGACAGGCTGTGAGAGCTGGGTTGAGAAGGAGATGGGGGCGGGGTTTGGAGGGAGACAGGGCGGGGTTTAGAGAGAGA--CAGGGCGGAGTTTAGAGGGAGAAGGGGTGGGGTTTACAAAGACAGGCAGGGTTGATAGGAAGACGGGCGGGGTTTAGAGGGAGATGGCGCGGGGCTTACAGGGAGAAGGGTTGGAGTTAAGAGAGATGGGGGCAGGGTTTACAGGGAGAAAGGGTGGGGTTGAGAGGGAAATGGGGTGGGGTTTACAGGGAGAAGGGGTGGGGTTTACAGGGAGATGGGGCGGGGTTTAGAGGGAGATAGGGCGGGGTTTAGAGGAAGAAGGGGTG---

case1028
>Sa_scaffold2468_30838_31022
 -----------------------------------------------------------------------------------------------------------------------------------------------TTAAGGTTATAGAGGAATAGGGTTAAAGTTGGTTATGGTTATATAGGGTTATTGAGGGTTAGGGTTATAGTGGTAATGAAGGGTTAGG------GTTATAGAGGAATAGGGTTATAAAGGTTATATTTGGGTTTAGGTTATAGAGAAATAGGATTATAGAGGGTTATGGTTATAGAGGTTGTTG------AGGGTTA-------------------------------------------------------------------------------------------------------
 >Sa_scaffold2468_30838_31032
 -----------------------------------------------------------------------------------------------------------------------------------------------TTAAGGTTATAGAGGAATAGGGTTAAAGTTGGTTATGGTTATATAGGGTTATTGAGGGTTAGGGTTATAGTGGTAATGAAGGGTTAGG------GTTATAGAGGAATAGGGTTATAAAGGTTATATTTGGGTTTAGGTTATAGAGAAATAGGATTATAGAGGGTTATGGTTATAGAGGTTGTTG------AGGGTTAGGGTTATAGA---------------------------------------------------------------------------------------------
 >Sa_chr1_22126_22325_rev
 -------------------------------TAAAGGGTTTTGCTTATAGTGGTTTAGGGTTTTAGAGTAA-------ATGGAGGGTTAAGAGGAATATAGGTTATAGAGGAATAGGGTTATAGAAGTTATA-----TTTGGGTTACGGTTATAGGCGAATAGGGTTATAGAGGGTTAGGGTTA-AAGTGGTTATAGTGGGTTAGAGTTATAGTGGTAATGGAGGGTTAGGCTTAAGGTTATAGAGGAATAGGGTTATAAAGGTTATATTTGGGTTAAGGTTATAGAGAAATAGGATTATAGAGGGTTATGGTTATAGAGGTTGTTGAGGGTTAGGGTTATAGATGTTATATTTGGGTTAAGATTATAGAGAAATAGGATTGTAGAGGGTAAGGGTTATAGAGGTTATTGAAAGTAAGGGTTATAGTGGTAACTTAGGGTTAG
 >Sa_scaffold2468_30795_31022
 ----------------------------------------------------------------------------------------------------GGTTATAATGGGTTAGAGTTATAGTGGTAATGGAGGGTTAGGCTTAAGGTTATAGAGGAATAGGGTTAAAGTTGGTTATGGTTATATAGGGTTATTGAGGGTTAGGGTTATAGTGGTAATGAAGGGTTAGG------GTTATAGAGGAATAGGGTTATAAAGGTTATATTTGGGTTTAGGTTATAGAGAAATAGGATTATAGAGGGTTATGGTTATAGAGGTTGTTG------AGGGTTA-------------------------------------------------------------------------------------------------------
 >Sm_chr2_39133678_39133902
 GGGTTATAGAGGGTTAGGGTTATAGTGGTTATAGTGGGTTAGAGTTATAGAGGGTTAGGTTAATAGTGGGTTATGATTATAGAGGGTTAGG-GCTATAGAGGTTATAGTGGGTTAGAGTTATAGTGGTAATGGAGGGTTAGGGTTAAGGTTATAGAGGAATAGGGTTAAAGTGGGTTATGGTTATATAGGGTTATTGAGGGTCAGGGTTATAGTGGTAATGGAGGGTTAGG------GTTATAGAGGAATAGGGTTATAAAGGTTACATTTGTGTTAAGGTTATAGAGAAATAGGGTTATAGAGGGTTAGGGTTATAGAGG--GTT-------AGGGTTATAGATGTTATATTTGGGTTAAGATTATAGAGAAATAGGATTGTAGAGGGTTAGGGTTATAGAGGTTATTGAAGGTAAGGGTTATAGTGGTAACTGAGTGT---

case1029
>Sa_scaffold73_32866_33600
 --------------------------------------------------------------------------------------------------------------------------------------------------------------------------------------------------------------------------------------------------------------------------------------------------------------------------------------------------------------------------CACATAGAGGCTGCAATCTGATTGGACAAAAAAATCGAACATCACTTGGTCATTTAACACCGGCTCCATCACCAAGCCCAGCAGCATCTCTATTCCTTAGAAGGCTGAGGAAAGCTCATCTCCCTCCCCCCATCCTGACCACGTTCTACAGTAGGACAATTGAGAGCATTTTGAGCAGCTGCATCACTGC----------------ACCGTCTTGAATCGCAAGACCCTACACAGAGGATAGTGAGGACAGCTGAGAAGATCATCGGAGTCTCTCTCCCCTCTATCATTGACATTTACACCACACACTGCATCCGCAAAGCCAACAGCATTGTGGACGACCACATACACCCCTCACATACACTCTTCACCCTCCTGCCATCAGGGAAGCAGTTCTGAAGAATTCGGGC-ATCACATCCAGACTGTGCAACAGTTTCTTCCCTCGAGCCATCAGGCTTCTCTATTCAGAGAACTGAACTGAAACTTACACACACCCACACACACACACACACGCACACACACACACACACGCACACACACACACACACGCACACACACACACACACGCACACACACACACACACTACTGTGTGACTAATCTGTACAACCTGGACTCAAACACACAACCATACTCACTTTACACATCCATGACCATATTATATCACTTCATTACTACAAATTGTTTACATGCTGTTTTGCACATCTTTTTTGACTGCTGTTATTGCTCTTCTGCAAAACCATTTTGTTTTCATT------------------------------------------------------------------------------------------------------------------------------------------------------------------------------------------------------------------------------------------------------------------------------------------------------------------------------------------------------------------------------------------------------------------------------------------------------
 >Sa_scaffold73_32866_33929
 --------------------------------------------------------------------------------------------------------------------------------------------------------------------------------------------------------------------------------------------------------------------------------------------------------------------------------------------------------------------------CACATAGAGGCTGCAATCTGATTGGACAAAAAAATCGAACATCACTTGGTCATTTAACACCGGCTCCATCACCAAGCCCAGCAGCATCTCTATTCCTTAGAAGGCTGAGGAAAGCTCATCTCCCTCCCCCCATCCTGACCACGTTCTACAGTAGGACAATTGAGAGCATTTTGAGCAGCTGCATCACTGC----------------ACCGTCTTGAATCGCAAGACCCTACACAGAGGATAGTGAGGACAGCTGAGAAGATCATCGGAGTCTCTCTCCCCTCTATCATTGACATTTACACCACACACTGCATCCGCAAAGCCAACAGCATTGTGGACGACCACATACACCCCTCACATACACTCTTCACCCTCCTGCCATCAGGGAAGCAGTTCTGAAGAATTCGGGC-ATCACATCCAGACTGTGCAACAGTTTCTTCCCTCGAGCCATCAGGCTTCTCTATTCAGAGAACTGAACTGAAACTTACACACACCCACACACACACACACACGCACACACACACACACACGCACACACACACACACACGCACACACACACACACACGCACACACACACACACACTACTGTGTGACTAATCTGTACAACCTGGACTCAAACACACAACCATACTCACTTTACACATCCATGACCATATTATATCACTTCATTACTACAAATTGTTTACATGCTGTTTTGCACATCTTTTTTGACTGCTGTTATTGCTCTTCTGCAAAACCATTTTGTTTTCATTNNNNNNNNNNNNNNNNNNNNNNNNNNNNNNNNNNNNNNNNNNNNNN----CACTGTGTAATATACAGNNNNNNNNNNNNNNNNNNNNNNNN-AATTCTGTGTATTTGTCCTACACNNNNNNNNNNNNNNNNNNNNNNNNNNNNNNNNNNNNNNNNNAA----AAGAGCAAGAAACCCGGTTAAGACTCCAAACCTCTACACTACAACCGCGACTTTGCCAGCTACATCATCTGGAGCAGTTAAACGAAAACATAAAAATGTTAAATAAAATACATCATACTCACCAGAGATGCAGACTCATAATGCATAGCCACTGAATGGCTGTAAGCCAGTGGTAC----------------------------------------------------------------------------------------------------
 >Sa_chr16_8659294_8660310
 ---------------------------------------------------------------------------------------------------------------------------------------------------------------------------------------------------------------------------------------------------------------AGATCAAGAATCCCCAAAGTAAGAGAAGAAGAGTGAATAGTGTGAGCAAGATGTTGATTTTGAGACTAGTGGCAATAGTACT-------ATTGTCTTGATACGG-GCCACATAGAGGCTGCAATCTGATTGGACAAAAAAATCGAACATCACTTGGTCATTTAACACCGGCTTTATCACCAAGCCCAGCAGCATCTCTATTCCTGAGAAGGCTGAGGAAAGCTCATCTCCCTCCCCCCATCCTGACCACGTTCTACAGAAGGACCATTGAGAGCATTTTGAGCAGCTGCATCACTGC----------------ACCGTCTTGAATCGCAAGACCCTACACAGAGGATAGTGAGGACAGCTGAGAAGATCATCGGAGTCTCTCTCCCCTCTATCATTGACATTTACACCACACACTGCATCCGCAAAGCCAACAGCATTGTGGACGACCACATACACCCCTCACATACACTCTTCACCCTCCTGTTATCAGGGAAGCAGTACTGAAGCATTTGGGC-ATCACATCCAGACTGTGCAACAGTTTCTTCCCTCGAGCCATAAGGCTTCTCTATTCAGAGAACTGAACTGAAACTTACACACAC--------------------------------------------------------ACACACACACACACACACACACACACACACACACAACTGTGTGACTAATCTGTACAACCTGGACTCAAACACACAACCATACTCACTTCACACATCCATGACCATATTATATCACTTCATTACTACAAATTGTTTACATGCTGTTTTGCACATCTTTTTTGACTGCTGTTATTGCTCTTTTGCAAAACCATTTTGTTTTTATTTTGTTTAATTACAATGTTCACTCCTGTACTCAGTTCTCTTTTACACACCTCACTGTGTAATATACAGCAGGTTTACTAGCGGCGCTATTTTGAATTCTGTGTATTTGTCCTACACTGTCTTGTGTTGTCAAAATTACAACACGTGGCATTACAGAGAGTGAGAAGAGCAAGAAACCCGGTTAAGACTCCAAACCTCTACACTACAACCGCAACTTTGCCAGCTACATCATCTGGAGCAGTTTAACAAAAACATAAAAATGTTAAATAAAATACATCATACTCACCAGAGATGCAGACTCATAATGCATAGCCACTGAATGGCTGTAAGCCAGTGGTACTGCTCGTATTTACTGGTCTGGAAGTGGTGAACAAACTATTTCCCGGGCTGAGACATGCTAGCTAGCTTCGGGGTTGGCTGACTTCTCATCACAATGTCTA
 >Sa_scaffold73_32605_33600
 ----------------------------------------------------------------------------------------------------CTAACTCAGATGTATTAATGTGTGCAGAGCTACACACGTGTTTTGCCAGTCGAACTTGTGTGGATGTTCCAGTTTTCCCTTTAACCAACCAATCAGAGGACAGAAAACTGCTGACGCAATTCTGGGCCAGCGAGCTACCCCTGTGAGGCAAATATGAAATCTTATTGGTTAAGGAAACAGACCTGTTGCTAATATTCTCTATGGTAAACTGCCAGCAATATTAACTA-GCAAGGCCCTGAGCAGAATAGATTGACATGGCAGCACATAGAGGCTGCAATCTGATTGGACAAAAAAATCGAACATCACTTGGTCATTTAACACCGGCTCCATCACCAAGCCCAGCAGCATCTCTATTCCTTAGAAGGCTGAGGAAAGCTCATCTCCCTCCCCCCATCCTGACCACGTTCTACAGTAGGACAATTGAGAGCATTTTGAGCAGCTGCATCACTGC----------------ACCGTCTTGAATCGCAAGACCCTACACAGAGGATAGTGAGGACAGCTGAGAAGATCATCGGAGTCTCTCTCCCCTCTATCATTGACATTTACACCACACACTGCATCCGCAAAGCCAACAGCATTGTGGACGACCACATACACCCCTCACATACACTCTTCACCCTCCTGCCATCAGGGAAGCAGTTCTGAAGAATTCGGGC-ATCACATCCAGACTGTGCAACAGTTTCTTCCCTCGAGCCATCAGGCTTCTCTATTCAGAGAACTGAACTGAAACTTACACACACCCACACACACACACACACGCACACACACACACACACGCACACACACACACACACGCACACACACACACACACGCACACACACACACACACTACTGTGTGACTAATCTGTACAACCTGGACTCAAACACACAACCATACTCACTTTACACATCCATGACCATATTATATCACTTCATTACTACAAATTGTTTACATGCTGTTTTGCACATCTTTTTTGACTGCTGTTATTGCTCTTCTGCAAAACCATTTTGTTTTCATT------------------------------------------------------------------------------------------------------------------------------------------------------------------------------------------------------------------------------------------------------------------------------------------------------------------------------------------------------------------------------------------------------------------------------------------------------
 >Sm_chr22_20615024_20615964_rev
 TCGGGGTCGGCTGACCTCTCCTCATGATGTCTAGTTTTTCTTGAAAATAAATTTTTAAATATGTCTGGGACCAAATCAATTTCTCTTCCTCCGTAGGCATCTAACTCAGATGTATTCATGTGTGCAGAGCTACACACATGTTTTGCCAGTCGAACTT----GGATGTACCAGTTTCCCCTTTAACAAACCAATCAGAGGACAGAAAACTGCTGACGCTATTC------AGCTAGCTACCCCTGTGAGGCGAATATGAAATTCTATTGGTTAAGGAAACAGACCTGTTGCTAATATTCTCTATGGTAAACAGCCAGCAATATTAACTTTGCAGGCACCTGAGCAGATTAGATTGACATGGCAGCACATAGAGGCTGCAATCTGATTGGACAAAAAAATTTAACATCACTTGTTTATTTAACACCAGCTCCATCACCAAGCCCAGCAGCATCTCTATTCCTGAGAAGGCTGAGGAAAGCTCATC-CCCTCCCCCCATCCTGACCACGTTTTACAGAAGGACCATTGAGAGCATTTTGAGCAGCTGCATCACTGCCTGGTTTGGAAACTGCACCGTCTCAGATCGCAAGACCCTACACAGAGGATAGTAAGGACGGCTGAGAAGATCATCGGAGTCTCTCTCCCCTCTATCATGGACATTTACACCACACACTGCATCCGCAAAGCCAACAGCATTGTGGACGACCACATACACCCCTCACATACACTCTTCACCCTCCTGCCATCAGGAAAGAGCTTCTGAAGCATTCGGGCCATCACATCCAGACTGTGCAACAGTTTCTTCCCTCGAGCCATCAGGCTTTTCTGTTCAGAGAACTGAACTGAAACTCAAACACACACACACACACACACACACACACACACACA--------------------------------------------------------------ACTGTGTGAGTAATCTGTACAACCTGGACTCAAACACACAACCGTACTCACTTCACAGATCCATGACCATATTATATCACTTCATTACTACAAACTGTTTACATGCTGTTTTGCACATCTTTTTTGAATGCTGTTATTGCTCTTTTGCAAAACCGTTTTGTTTTCATTTTGTTTAATTACAATGTTCACTCCTGTACTCAGTTCCCTTTTACACACCTCACTGTGTAATATACAGCAGGTTTACTAGCGCCGCTTTTTTGAATTCTG---------------------------------------------------------------------------------------------------------------------------------------------------------------------------------------------------------------------------------------------------------------------------------------------------------------------------------------------------

case102
>Sa_scaffold12150_73838_73916
 ------------------------------------------------------------------------------------------------------------------------------------------------------------------------------------------------------------------------GTAACACAGGTCAATGCTTCAGGTTAATGGAGTCTTAATCAGGGTAAATGTTAACAGTATAAATGAATGTCAAAAAAGT--------------------------------------------------------------------------------------------------------------
 >Sa_scaffold12150_73758_73916
 ---------------------------------------------------------------------------------------------------ACACCACTGCAAAGTTTTATCCATGATTAGTCGATCTGGAACAGAC---AGTGCAG---CTAGATATTTACATTTTCTT-CACACAG------------------------------GTAACACAGGTCAATGCTTCAGGTTAATGGAGTCTTAATCAGGGTAAATGTTAACAGTATAAATGAATGTCAAAAAAGT--------------------------------------------------------------------------------------------------------------
 >Sa_chr8_9421206_9421395
 GGCATCGAAGTAATCCAGTAATGCACTCTGTAATAATCAGGTATGCCAACCTAGGAGGCAAAGGAGACAGAAGAGTTGAATGGCTTTTTATGGTGTTTGACACCACTGCAAAGTTTTATCCATGATTAGTCGATCTGGAACAGAC---AGTGCAG---CTAGATATTTACATTTTCTTTCATACAGACCACTTTTTCAACACAGATGACTAATATAGTAACACAGGTCAATGCTTCAGGTTAATGGAGTCTTAATCAGGGTAAATGTTAACAGTATATATGAATGTCAAAAAAGTGTGACTG-----TTTTTTCATAT-TGTTTGATTATTA--TGACATCCAAAATAAAATAGCATCATGTTCCAAATTATTAATACATTCTTTAAAGCA-ATTTGAAAGTAT-
 >Sa_scaffold12150_73838_73927
 ------------------------------------------------------------------------------------------------------------------------------------------------------------------------------------------------------------------------GTAACACAGGTCAATGCTTCAGGTTAATGGAGTCTTAATCAGGGTAAATGTTAACAGTATAAATGAATGTCAAAAAAGTATAGTCAAGAC---------------------------------------------------------------------------------------------------
 >Sm_chr7_25273400_25273489_rev
 --------------------------------------------------------------------------------------------------------------------TATCCATGATTAGTCGATCTGGAACTAACCCTAACCCTAACCCTAGATATTTACATTTTCTTTCATACAGACCACTTTTTCCACACAGATGACTAATATAGTAACACAGGTCAATGCTCCAGGTTAATGGAGTCTTAATCAGGGTAAATGTTAACAGTATAAATTAATGTCAAAAAAGTATAGTCAAGACATTTATAAATGTACATTTCAAAACTAATCTGCATTTGAAATAGGTCAAACAAATGTGACTGTTTTTTCATATTGTTTGATTATTATGACTATTATTATT

case1030
>Sm_scaffold1102_54117_54751
 --------------------------------------------------------------------------------------------------------------------------GTCCTCCGTGTCCCTGTGTGAATTCTTAGTGTAGAAATGATAATGAAGTTATGAAAGCTGCTGTTATAGAAAATTATTTATCACATTCTGGCCAATCAGAATAGAGCACTATACAGCTGTGAGACTTTGTGTCACTTTTTTATCAATGAAAAAAGCAAAAATGATTACATCAACCAAGAGTTTTTATAAACTATGATGTCGTTT-----TAATAATCCACCCGACATGCTTTACCTGCAGAGTCTGCAACTATTTATTCTTTTATTAATGCAGGGAGTTCAGTCAAAATCTACAATTCTGGCAAGAATTTGGGACGGTGAGTTGTGTTTAATGTTACAGCTGTATGGAGGCTCTAGTGTGGGTTTCATCACTTATATAAGACTAATAATACTGAGTGATTTATTCAGAGTCACTGTTACAGATAAACTGCGCTTCAGTGCAGAGGTACATTTAACCACCAGATTCTGTTTATACTGTTTATAAAACACACACACACACACACACACACACACACACACACACAC--------------ACACTTCAGAAGAAGGGTAAATTACTCCAAATCCACACTCAGCTCTATCCTCTCTCCTATTCATTACACCACCCACATTATAACACTGCTCAC--------------------------------ACGAGCTTTCTTTCTTTCTTTCT--------------------------------------------------------------------------------------------------------------------------------------------------------------------------------------------------------------------------------------------------------------------------------------------------------------------------------------------------------------------------------------------------------------------------------------
 >Sm_scaffold1102_54117_55106
 --------------------------------------------------------------------------------------------------------------------------GTCCTCCGTGTCCCTGTGTGAATTCTTAGTGTAGAAATGATAATGAAGTTATGAAAGCTGCTGTTATAGAAAATTATTTATCACATTCTGGCCAATCAGAATAGAGCACTATACAGCTGTGAGACTTTGTGTCACTTTTTTATCAATGAAAAAAGCAAAAATGATTACATCAACCAAGAGTTTTTATAAACTATGATGTCGTTT-----TAATAATCCACCCGACATGCTTTACCTGCAGAGTCTGCAACTATTTATTCTTTTATTAATGCAGGGAGTTCAGTCAAAATCTACAATTCTGGCAAGAATTTGGGACGGTGAGTTGTGTTTAATGTTACAGCTGTATGGAGGCTCTAGTGTGGGTTTCATCACTTATATAAGACTAATAATACTGAGTGATTTATTCAGAGTCACTGTTACAGATAAACTGCGCTTCAGTGCAGAGGTACATTTAACCACCAGATTCTGTTTATACTGTTTATAAAACACACACACACACACACACACACACACACACACACACAC--------------ACACTTCAGAAGAAGGGTAAATTACTCCAAATCCACACTCAGCTCTATCCTCTCTCCTATTCATTACACCACCCACATTATAACACTGCTCACACGAGCTTTCTTTCTTTCTTTCTNNNNNNNNNNNNNNNNNNNNNNNNNNNNNNNNNNNNNNNNNNNNNNNNNNNNNNNNNNNNNNNNNNNNNNNNNNNNNNNNNGCTTTGTTGCACTGCTAATGTCACTGCTCATTTTTCTTTGCTTTTTTTACTCTTTGCATGCATGTCTGCTCTTTCTTTCTTTGTTGATCTGTGGATCTCATAGTTCATTCTTTCTTTTTTCTGTAATTTTTTTTAAATCTTTTTTATTTTTGGCTAAGTCTTATATATATATATTTTTTTTTTTTCTTTCTGGTTCTGTTGCTATGATTATCTCTGTCTTTATTTTGTCGTTGTTTTTTTCTTTTTAGTTGATTTCAGTCTTCTTTCTTTCTTT---------------------------------------------------------------------------------------------------
 >Sm_chr39_9367386_9368331_rev
 GGACTGGTCATGACTGGTCACAGTTCTGTTGCACCGCTCTGCACTTTGATCATGAAAAGTGGCTAAACTTTTCATGAGATTAATAACACTTATGTAATGG----------------------GTCCTCCGTGTCCCTGTGTGAATTCTTAGTGTAGAAATGATAATGAAGTTATGAAAGCTGCTGTTATAGAAAATTATTTATCACATTCTGGCCAATCAGAATAGAGCACTATACAGCTGTGAGACTTTGTGTCACTTTTTTATCAATGAAAAAAGCAAAAATGATTACATCAACCAAGAGTTTTTATAAACTATGATGTCGTTT-----TAATAATCCACCCGACATGCTTTACCTGCAGAGTCTGCAACTATTTATTCTTTTATTAATGCAGGGAGTTCAGTCAAAATCTACAATTCTGGCAAGAATTTGGGATGGTGAGTTGTGTTTAATGTTACAGCTGTATGGAGGCTCTAGTGTGGGTTTCATCACTTATATAAGACTAATAATACTGAGTGATTTATTCAGAGTCACTGTTACAGATAAACTGCGCTTCAGTGCAGAGGTACATTTAACCACCAGATTCTGTTTATACTGTTTATAAAACACACACACACACACACACACACACACACACACACACACACAC----------ACACTTCAGAAGAAGGGTAAATTACTCCAAATCCACACTCAGCTCTATCCTCTCTCCTATTCATTACACCACCCACATTATAACACTGCTCAC--------------------------------ACGAGCTTGCTTTCTTTCTTTCTTTCTTTCTTTCTTTCTTGCTTGCTTTCTTTCT------------CTCTTGCTTTGTTGCACTGCTAATGTCACTGCTCATTTTTCTTTGCTTTTTTTACTCTTTGCATGCATGTCTGCTCTTTCTTTCTTTGTTGATCTGTGGATCTCATAGTTCATTCTTTCTTTTTTCTGTAATTTTTTTTAAATCTTTTTTATTTTTGGCTAAGTCTTATATATATATATTTTTTTT----CTTTCTGGTTCTGTTGCTATGATTATCTCTGTCTTTATTTTGTCGTTGCTTTTTTCTTTTTAGTTTATTTCAGTCTTCTTTCTTTCTTTTTTCTTTTTTTCTGTTGCTCTGCTCACCTCTCTGTTCATTCTTTTTCCTTTTTCTTTTTTTTTTGTTGATTTCAGTTTTCCAAACATATCCAAGTCTTT
 >Sm_scaffold1102_54106_54751
 ---------------------------------------------------------------------------------------------------------------AACTGTGGAATGTCCTCCGTGTCCCTGTGTGAATTCTTAGTGTAGAAATGATAATGAAGTTATGAAAGCTGCTGTTATAGAAAATTATTTATCACATTCTGGCCAATCAGAATAGAGCACTATACAGCTGTGAGACTTTGTGTCACTTTTTTATCAATGAAAAAAGCAAAAATGATTACATCAACCAAGAGTTTTTATAAACTATGATGTCGTTT-----TAATAATCCACCCGACATGCTTTACCTGCAGAGTCTGCAACTATTTATTCTTTTATTAATGCAGGGAGTTCAGTCAAAATCTACAATTCTGGCAAGAATTTGGGACGGTGAGTTGTGTTTAATGTTACAGCTGTATGGAGGCTCTAGTGTGGGTTTCATCACTTATATAAGACTAATAATACTGAGTGATTTATTCAGAGTCACTGTTACAGATAAACTGCGCTTCAGTGCAGAGGTACATTTAACCACCAGATTCTGTTTATACTGTTTATAAAACACACACACACACACACACACACACACACACACACACAC--------------ACACTTCAGAAGAAGGGTAAATTACTCCAAATCCACACTCAGCTCTATCCTCTCTCCTATTCATTACACCACCCACATTATAACACTGCTCAC--------------------------------ACGAGCTTTCTTTCTTTCTTTCT--------------------------------------------------------------------------------------------------------------------------------------------------------------------------------------------------------------------------------------------------------------------------------------------------------------------------------------------------------------------------------------------------------------------------------------
 >Sa_chr40_12314642_12315305
 ------------ACTGGTCACAGTTCTGTTGCACCACTCTGCACTTTGATCATGAAAAGTGGCTAAACTTTTCATGATGTTAATAAGACTTATGTAATGGGAAAAAACTGCAACTGTGGAATGTCCTCCGTGTCCCCGTGTGAATTCTTAGTGTAGAAATGATAATGGAGTTATGAAAGCTGCTGTTATAGAAAATTATTTATCACATTCTGGCCAATCAGAATAGAGCACTATACAGCTGTGAGACTTTGTGTCACTTTTTTATCAATGAAAAAAGCAAAA-TGATTACATCAACCAAGAGTTTTTATAAACTATGTCGTCATTTGATTGTAATAATCCACCCGACATGCTTTACCTGCAGAGTCTGCAACTGTTTATTCTTTTATTAATGCAGGGTGTTCAGTCAAAATCTACAATTCTGGCAAGAATTTGGGACGGTGAGTTGTGTTTAATGTTACAGCTGTATGGAGGCTCTAGTGTGGGTTTCATCACTTATATAAGACTAATAATACTGAGTGATTTATTCAGAGTCACTGTTACAGATAAACTGTGCTTCAGTGCAGAGGTACATTTAACCACCAGATTCTGTTTATACTGTTTATAAAACACACACACACACACACACACACACACACACACACACACACACACACACACACACACTTCAGAAGAAGGGTAAATTACTCCAAATCCACACTCAGCTCTATCCTCTCTCCTATTCATTACACCACCCACACCATAACACTGCTCAC--------------------------------TCGAGCTTTCTTTCTTTCTTTCTTTCTTTCTTTCTTTCTTTCTTTCTTTCTTTCTTTCTTTCTTTCTCTCTTGCTTTGTTGCACTGCTGATGTCACTGCTCATTTTTCTTTGCTTTTTTTGTA----------------------------------------------------------------------------------------------------------------------------------------------------------------------------------------------------------------------------------------------------------------------------------------------------------------------------------

case1031
>Sa_scaffold1856_52131_52697
 ------------------------------------------------------------------------------------------------------------------------------------------------------------------------------------------------------------------------------------------------CGTGGTCTGCTATAGAACGCTGATCTCAACCGTATGAATTGAAACGCTGAATGCTACACCCCAGGCCTCCTCACCTCACCTACATCACCTACATACCCACTAATACCCTTATAGC-----------ATACTCCAAAATCTA------CTACTTCCTAGAAGAGTGGAGGGAATCATAGGAGCAAATTGGGACTAAATGTGGAATGTGATGCTCAAAACGCACATACCAGGTGTCCGCAAACTTTATGCAATATATAACCCACGTTTTATAGACAAAAAAAAAA-GACTTTTAATATAACCATAAGCCCCTCAGAAGTGCAACATTGATTCCACTTTAAACAACTGCCTCTAGCACATTTTTCAGTGAGCCAAAAAATATAAAGCCACATACACTCTTAGAAGAAAAAAGACTCTTCAAATGATTCATGTCTATAAATAAA-GCACTGCAATTTAATGGTTTATTTCACACGAAGCGCCGCATTAACGAGCACGACTAGCGCTACTTTGACCTTAGACTAAATACATGCATGAAACCTTTTTTTTCT-AAGAATGTCAGTGTATTAATACCATTATTACTAAATCTGA----------------------------------------------------------------------------------------------------
 >Sa_scaffold1856_51990_52697
 ---------------------------------------------------------------------------------------------------AAAAGTATTGGGACACATTAACTTTCCGGAACTTTCCGAGGGCCATAAAGATATGCTTTACATGGTTTGGAGAGCAAGATCTTGCATGGTCTGCTTTAGCGCTCTGATCTCAACCGTATGAATTGGAACGCTGAACGCTANCGTGGTCTGCTATAGAACGCTGATCTCAACCGTATGAATTGAAACGCTGAATGCTACACCCCAGGCCTCCTCACCTCACCTACATCACCTACATACCCACTAATACCCTTATAGC-----------ATACTCCAAAATCTA------CTACTTCCTAGAAGAGTGGAGGGAATCATAGGAGCAAATTGGGACTAAATGTGGAATGTGATGCTCAAAACGCACATACCAGGTGTCCGCAAACTTTATGCAATATATAACCCACGTTTTATAGACAAAAAAAAAA-GACTTTTAATATAACCATAAGCCCCTCAGAAGTGCAACATTGATTCCACTTTAAACAACTGCCTCTAGCACATTTTTCAGTGAGCCAAAAAATATAAAGCCACATACACTCTTAGAAGAAAAAAGACTCTTCAAATGATTCATGTCTATAAATAAA-GCACTGCAATTTAATGGTTTATTTCACACGAAGCGCCGCATTAACGAGCACGACTAGCGCTACTTTGACCTTAGACTAAATACATGCATGAAACCTTTTTTTTCT-AAGAATGTCAGTGTATTAATACCATTATTACTAAATCTGA----------------------------------------------------------------------------------------------------
 >Sa_chr21_22631801_22632457
 CTGCAGCAAAAATTCCACAAATCAACAAGCACTAGAGAGACTTCAGTGGAAAAAAGCAAATTGGTGCTTATAATATTTGTATACATACATAATATAAACAAAAGTATTGGGACACATTAACTTTCCGGAACTTTCCGAGCGCCATAAAGATATGCTTTACATGGTTTGGAGAGAAAGATCTTG---------------------------------------------------------CGTGGTCTGCTATAGAGCGCTGATCTCAACCGTATGAAATGGAACGCTGAACGCTACACCCCAGGCCTCCTCACCTCACCTACATCACCTACATACCCACTAATACCCTTATAGCTGCCCATAAGCACACTCCAAAATATA------CATCTACCTAGAAGAGTGGAGGGAA-----GGAGCAAATTGGGACTAAATGTGGAATGTGATGCTCAAAACGCACATACCAGGTGTCCGCAAACTTTTTGCAATATACAACCCACTTTTTATAGACGAAAAAAAAT-GACTTTTAATATGACAATAAACCCCTCAGAAGTGCAACATTGATGCCACTTTAAACAACTGCCTCTAGCACATTTTTCAGTGAGCCAGAAAATATAAAGCCACATACACTCTTAGAAGAAAAAAGACTCTTCAAATGATTCATGTCTATAAATAAA-GCACTGCAATTTAATGGTTTATTTCACACGAAGCGCCGCATTAACGAGCACGACTAGCGCTATTTTGACCTTAGACTAAATACATGCATGATACCTTTTTTTTCT-AAGAATGTCAGTGTATTAATACCATTATTACTAAATCTGACGGCGACCTGGAACATTTTCTGACATCACGTCAAATAAAAAATTTGCTGTTAATCTGCAAAGCTTAAATGTCAAACCATAGCAGAGTTGCTAAAAATAAC
 >seq_of_sec2
 ------------------------------------------------------------------------------------------------------------------------------------------------------------------------------------------------------------------------------------------------CGTGGTCTGCTATAGAACGCTGATCTCAACCGTATGAATTGAAACGCTGAATGCTACACCCCAGGCCTCCTCACCTCACCTACATCACCTACATACCCACTAATACCCTTATAGC-----------ATACTCCAAAATCTA------CTACTTCCTAGAAGAGTGGAGGGAATCATAGGAGCAAATTGGGACTAAATGTGGAATGTGATGCTCAAAACGCACATACCAGGTGTCCGCAAACTTTATGCAATATATAACCCACGTTTTATAGACAAAAAAAAAA-GACTTTTAATATAACCATAAGCCCCTCAGAAGTGCAACATTGATTCCACTTTAAACAACTGCCTCTAGCACATTTTTCAGTGAGCCAAAAAATATAAAGCCACATACACTCTTAGAAGAAAAAAGACTCTTCAAATGATTCATGTCTATAAATAAA-GCACTGCAATTTAATGGTTTATTTCACACGAAGCGCCGCATTAACGAGCACGACTAGCGCTACTTTGACCTTAGACTAAATACATGCATGAAACCTTTTTTTTCT-AAGAATGTCAGTGTATTAATACCATTATTACTAAATCTGA----------------------------------------------------------------------------------------------------
 >Sm_chr15_6660438_6661024_rev
 -----------------------------------------------------------------------------------CATACATAATATGGACAAAAGTATTGGGACACCTGAACTTTCCGGAACTTTCCGTACATCATAAAGATATGCTTTACATGGTTTGGAGAGAAAAATCTTG---------------------------------------------------------CGTGGTCTACTATAGAGCTCTGATTTCAACCCTATGAATTGGAACGCGAAACGCTGCACACCAGGCCTCCTCACCTCACCTACATCACCTACATACCCACTAATACCCTTATAGCTGCCCACAAGCACACTCCAAAATCTAGTGGAACATCTTCCCAGAAGAGTGGAGGGAATTATAGGAGCAAATTGGGACTAAATGTGGAATGTGATGCTCAAAACGCACATACCAGGTGTCCGCAAACTTTTTGCAATATATAACCCACTTTTTATAGAAAAAAAAAAAAAGACTTTTAATATAACAATAAACCCCTCAGAAGTGCAACACTGATGCCACTTTAAACTACTGCCTCTAGCACATTTTTCAGTGAGCCAGAAAATATAAAGCCACATACACTCTTAGAAGAAAAAAGACTCTTCAAATGATTCATGTCTATAAATAAAAGCACTGCAATTTACTGGTTTATTTCACACGAAGTGCCGCATTAACGAGCACGACTAGCGCTATTTTGACCTTAGACTAACTACATGCATGGAACCTTTTTTTTCCCAAGAATGTCAGTGTATTAATACCATTATTACTAAATCTGACGGCGACCTGGAACATTTTCTGACATCACGTCAAATAAAAAATTCGCTGTTAATGTGCAAAGCTTAAATGTCAAACCATTGCAGAGTTGCTAAAAATAA-

case1032
>Sa_scaffold2976_186388_186563
 ----------------------------------------------------------------------------------------------------ACCAACTTTGTGGGGAGCAACAATTCCAATTCTCAAATCCTCAAAAGAGTTATTTTACTATGAGGTGCCATGTTGAACATCCAGTGGTCAGTATGAGAGAATTGTACTCAAA----------GAACCAGATTTTAACTGCTTTAATACAAGATACACAATATTTATGGACCTGTCAAGCAGACAAA----------------------------------------------------------------------------------------------------
 >seq_of_sec1
 ----------------------------------------------------------------------------------------------------ACCAACTTTGTGGGGAGCAACAATTCCAATTCTCAAATCCTCAAAAGAGTTATTTTACTATGAGGTGCCATGTTGAACATCCAGTGGTCAGTATGAGAGAATTGTACTCAAA----------GAACCAGATTTTAACTGCTTTAATACAAGATACACAATATTTATGGACCTGTCAAGCAGACAAA----------------------------------------------------------------------------------------------------
 >Sa_chr36_16061872_16062057
 -CCTGTTCCGAGTGGAACCCATCTTGGAAAACTTCTGTATGACTTTGGCCACTGTACTGTAACTCAGTTTCAAGGTTTTACTGATCTTCTTATAGCCTCAACCACCTTTGTGGGGAGCAACAATTCCAATTCTCAAATCCTCAAAAGAGTTATTTTACTATGAGGTGCCATGTTGAACATCCAGTGGTCAGTATGAGAGAATTGTACTCAAATTTTGATTTTAATTCTGATTTTAACTGCTTTAATACAAGATACACAATTTTTATGGACCTGTCAAGCAGACAAAAACATGAACATGATGAATAAGACTATTAGCTCAATATATCTGACAGAATGTGGAAATCAAAGGAATTGGGTTTAAAGAAACAGAACACAAACTGGCATGT
 >seq_of_sec2
 ----------------------------------------------------------------------------------------------------ACCAACTTTGTGGGGAGCAACAATTCCAATTCTCAAATCCTCAAAAGAGTTATTTTACTATGAGGTGCCATGTTGAACATCCAGTGGTCAGTATGAGAGAATTGTACTCAAA----------GAACCAGATTTTAACTGCTTTAATACAAGATACACAATATTTATGGACCTGTCAAGCAGACAAA----------------------------------------------------------------------------------------------------
 >Sm_chr35_7354072_7354247_rev
 GCCTGTTCCGAGTGGAACCCGTCTTGGAAAACTTCTGTATGACTTTGGCCACTGTACTGTAACTCAGTTTTAGGGTGTTACTGATCTTCTTATAGCCTCAACCACCTTTGTGGGGAGCAACAATTCCAATTCTCAAATCCTCAAAAGAGTTATTTTACTATGAGGTGCCATGTTGAACATCCAGTGGTCAGTATGAGAGAATTGTACTCAAA----------GAACCAGATTTTAACTGCTCTAATACAAGATATACAATTTTTATGGTCCTGTCAAGCAGACAAAAACATGAACATGATAAATAAGACCATTAGCTCAATATATCTGACAGAATGTGGAAATCAAGGGAATTGGGTTTAAAGGAACAGAACACAAACTGGCATG-

case1033
>Sa_scaffold4040_61828_62287
 ----------------------------------------------------------------------------------------------------------------------------------------------------------------------------------------------------------------------------------------G------------------------GTCTCTGAGCCCTAGATGTTTTGTAAAAGAGCAGACCTGTTTGCTT-CTGCTTGGCTTGGCTTTAAGACGTATCGGAGAGCATGTGTTAAACCAATAACTCTCCATGACCTCCCTTCTATGCAGGTAAAAACCGATTTCTGCCAAAAAATGCTTCCGCTCTTCATCCATGACATGCTGCTGGGAGACCGAAATGGCTCATGGAGGGAAATTCTCTCCACACACATCCAGCACTTTTTTAGCAACTGCTGCAGACCAGCTGTTTCCGGCAGCCGACCCACCACTCCCATTTCCCCTGACTCAGGTACACCTATCTCTTATTACTACCAGTCTGAACACCTCAGCATGTGCCGAGTTATAAGACGAAGTACAAAAACCATGTACTTGAGTAAAAATAGAGATACAGCAGGTAAAATATAAATCCAGGGAAAGTGCTCCTTTTAAACCTTCACTTGAATAAAA--------------------------------------------------------------------------------------------------------------------------------------------------------------------------------------------------------------------------------------------------------------------------------------------------------------------------------------------------------------------------------------------------------------------------------------------------------------------------------------------------------------------------------------------------------------------------------------------------------------------------------------------------------------------------------------------------------------------------------------------------------------------------------------------------------------------------------------------------------------------------------------------------------------------------------------------------------------------------------------------------------------------------------------------------------------------------------------------------------------------------------------------------------------------------------------------------------------------------------------------------------------------------------------------------------------------------------------------------------------------------------------------------------------------------------------------------------------------------------------------------------------------------------------------------------------------------------------------------------------------------------------------------------------------------------------------------------------------------------------------------------------------------------------------------------------------------------------------------------------------------------------
 >Sa_scaffold4040_61828_64001
 ----------------------------------------------------------------------------------------------------------------------------------------------------------------------------------------------------------------------------------------G------------------------GTCTCTGAGCCCTAGATGTTTTGTAAAAGAGCAGACCTGTTTGCTT-CTGCTTGGCTTGGCTTTAAGACGTATCGGAGAGCATGTGTTAAACCAATAACTCTCCATGACCTCCCTTCTATGCAGGTAAAAACCGATTTCTGCCAAAAAATGCTTCCGCTCTTCATCCATGACATGCTGCTGGGAGACCGAAATGGCTCATGGAGGGAAATTCTCTCCACACACATCCAGCACTTTTTTAGCAACTGCTGCAGACCAGCTGTTTCCGGCAGCCGACCCACCACTCCCATTTCCCCTGACTCAGGTACACCTATCTCTTATTACTACCAGTCTGAACACCTCAGCATGTGCCGAGTTATAAGACGAAGTACAAAAACCATGTACTTGAGTAAAAATAGAGATACAGCAGGTAAAATATAAATCCAGGGAAAGTGCTCCTTTTAAACCTTCACTTGAATAAAAA-GTTTAAAACAGCATGTGCTCTGCCCTGATTGGTGGTNACACTTGAATAAAAAAGTTTAAAACAGCGTGTGCTCTGCCCTGATTGGTGGTTTGCTGCCCAAGTTTTTGTCCACTCATAAATAAAAAAAAGTGAGAGATTTGACTTTGAAATATAGAGAAGTTAAAGTTAAAGTCTTCCCAAGTGGAAATACTTGAGTAAAGTACAGATATGCACAAAAAAAATCTACCTCATAAATGACGGAATCGTTTTATTAAATCTTTGCTGATTTTCCCGATCTGACCCCATGGTTCCTAGANTCCCTGATCTGACCCCATGGTTCCTAGACGAATGTAAAGAAAGATTAGCACAAGTCACCATTTTCTGTATACTTTATGCGTATCCTATATGTAAGGTGGACACAGCGTAAAGATGTTCAGACATTACATAGAAATTGTTTCTCTGCAGGAGACACAGATGTCGGAGTTCAAAGCCAACCAGATAAATGGTCTCTGCGCACCATGCTCGCAGTTATCGACTACCTCAGACAACAGAGGCGACCACTGAGACCCAACAGGTTTTATTCACTTCCTGTTTGTTTAAATTTATTAGCAAATGGAAAGTTTGCTATTTTGTTGAGAAATTAGAAAGTATTGGCACAGAAAGGACTTGGAAAAACAACCGTGACTAATCATTTTTACACATGATCTTGTAAAAAAAAAATCTTTTGTGCAGCCCGAATGGGACATAGTCATTTACTGAAAAAGCAGTATGCTTGGGTCTAATTGATCAATTCAATACTTTTTATTTTTCTTACTTTTTAATAATACATTATTATCCAATAAAGGGTTTAATTGTAAAGCTCAAGATTTAATGTCAAACTCGATATTTTAAATTCTATTTATTTTGTTTTTTACACAGTAATAATGATANATCAAACTCGAAATTTAAAATTCTATTTATTTTGTTTTTTTACACAGTAATAATGATACTACTAATAATATTGGTTTTGCAGTGCCGAGTTTGGCACCGTGTGCGAGTCCAACTTCTGGCTGGATCTGAACTACCTGGAAGTGGCTCGAGCAGCACAGCTCTGCTCCGCCCATTTCACCGCCCTGCTGTACTCCGAGATCTACGTGGACAACATCCGCAACAACATGGAGGAGAAGCGCAGGTACCACTCGTGCACTTGTTAGGGAGGTGTTCTTAGATTGCTGATGTGTTCTTTATATGTACAGATGTAACANTTTAGATTGCTGATGTGATCTTTATATGTACAGATGTAACATTTTAAAACATTCCAACATCAGTTAGCATCCTATAGAGCCTCGCTCGCGTGGCAGGAGGAACACACACACACCAGAGNCGCCTCGCTCGCGCGGCGGGAGGAACACGCACACCAGAGAGCAGAATTGCAGGAGCCAGACATTCTCCAACATGTGTTCCTTCGTGGCTTCTTTTATACTCTTCAGTCTCCTTGATGAGGGTGAAGAGTCGGCGTTCTCCTTATTCGGTTCCAGCCGTGCCTTGTGATGCCGCTCCGCCCCCCTGCCATGTGAGCTGCATCTTTCCACAACACAGCTGCTGATATGGCGCTGTCCATTCAGCACCCACCTGGCTGTTGTGTTTGGAGCGCTTACCTGTTGTTTTGTGCGGGACGTGATGCCGACGTCACACATTCATATTTATTTGATTACAAATAAGCAATCAGTTCAAAGACATCTGAACTGTACATTT---------------------------------------------------------------------------------------------------
 >Sa_chr47_5856294_5858252_rev
 ------------------------------------------------------------------------------------------------------------------------------------CAAATAACTACTTCCTGCAAAGTGAAATCTGTTGGCCTCTCTAGCAGCCATATCAAAGCTATTTAAAGTCTGGCATTGTGTGAATAATGCTCACTAATCTG------------------------GTCTCTGAGCTCTAGATGTTTTGTAAAAGAGCAGACCTGTTTGCTTTCTGCTTGGCTTGGCTTTAAGACGTATCGGAGAGCATGTGTTAAACCAATAACTCTCCATGACCTTCCTTCTATGCAGGTAAAAACCGATTTCTGCCAAAAAATGCTTCCGCTCTTCATCCATGACATGCTGCTGGGAGACCGAAATGGCTCAGGGAGGGAAATTCTCTCAACCCACATCCAGCACTTTTTTAGCAATTGCTGCAGACCAGCTGTTTCCGGCAGCCGACCCACCACTCCCATGTCCCCTGACTCAGGTACACCCTTCTCTTATTACTACCAGTCTGAACACCTCAGCATGTGCTGAGTTATAAGACGAAGTACAAAAACCATGTACTTGAGTAAAAATAGAGATACAGCAGGTAAAATATAAATCCAGGGAAAGTGCTCCCTTTAAACCTTCACTTGAATAAAAAAGTTTAAAACAGCGTGTGCTCTGCCCTGATTGGTGGTTT----------------------GCTGCGTGTG--------TGACCAGT-----------TAAGTTTTTGTCCACTCATAAATAAAAAAAAGTGAGAGATTTGACTTTGAAATATAGAGAAGTTAAAGTTAAAGTCTTCCCAAGTGGAAATACTTGAGTAAAGTACAGATATGCACAAAAAAAATCTACCTCATAAATGACGGAATCGTTTTATTAAATCTTTGCTGATTTTGCC---------------------------CCGATCTGACCCCATGGTTCCTAGACGAATGTAAAGAAAGATTAGCACAAGTCACCATTTTCTGTATACTTTATGCGTATCCTTTATGTAGGGTGGACACAGCGTGAAGATGTTCAGACATTACATAGAAATTGTTTCTCTGCAGGAGATACAGATGTCGGAGTTCAAAGCCAACCAGATAAATGGTCTCTGCGCACCATGCTCGCAGTTATCGACTACCTCAGACAGCAGAGGCGACCACTGAGACCCAACAGGTTTTATTCACTTCCTGTTTGTTTAAATTTATTAGCAAATGGAAAGTTTGCTATTTTGTTGAGAAATTAGAAAGTATTGGCACAGAAAGGACTTGAAAAAACAACCGTGACTAATCATTTTTACACATGATTTTGTAAAAAAAAAATCTTTTGTGCAGCCCGAATGGGACATAGTCATTTACTGAGAAAGCAGTATGCTTGGGTCTAATTGATCAATTCAATACTTTTTATTTTTCTTACTTTTTAATAATACGTTATTATCCAATAGTGGGTTTAATTGTAAAGCTCAAGATTTAATATCAAACTCGATATTTAAAATTTTAA-------------------------------------------------------------------------ACACAGTAATAATGATACTACTAATAATAATGGTTTTGCAGTGCCGAGTTTGGCACCGTGTGTGAGTCCAACTTCTGGCTGGATCTGAACTACCTGGAAGTGGCTCGAGCAGCACAGCTCTGCTCCGCCCATTTCACCGCCCTGCTGTACTCCGAGATCTACGTGGACAACATCCGCAACAACATGGAGGAGAAGCGCAGGTACCACTCGTGCACTTGTTAGGGAGGCGTTTTTAGATTGCTGATGTGTTCTTTATATGTACAGATGTAACATTTTA------------------------------------------AAACATTCCAACATCAGTTAGCATCCTATAGCGCCTCGCTCGCACGACGGGAGGAACATGCACA--CCAGAGA--------------------------------GCAGAATTGCAGCAATCCGGGAGCCAGACATTCTACAACATGTGTTCCTTCGTGGCTCCTTTTATACTCTTCAGTCTCCTTGATGAGGGTGAAGAGTTGGCGTTCTCCTTATTCGGTTCCAGCCGTGCCTTGTGATGCCGCTCCGCCCCCCTGCCATGTGCGCTGCAGCTTTTCACAATACGGGTGCTGATATGGCGCTGTCCATTCAGCACCCACCTGGCTGTTGTGTTTGGAGCGCTTGCCTGTTGTTTTTTGTGGGACGTGATGCCGACGTCACACATTCATATTCATTTGATTACAAATAAGCAATCAATTCAAAGACATCTGACCTATACATTTCCATGCCAGTGTTAGTTTCATTAATAGAAGTGAAAAAAGAAGAGTTTGGAAGGAGAGGTGTCCAAGATATGTTTGAACATCAGAGCACTGGGAGTTAGG
 >Sa_scaffold4040_61676_62287
 ---------------------------------------------------------------------------------------------------ATTGTCACTTAAATAGCTACTTCCTGCCAAAGTAGATTTTTTTTCTTTTTTTTTATGAAATCTGTTGGCCTCTCTATCAGCCGTATCAAAGCTATTTAAAGTTT-----TGTGTGAACAATGTTCACTAATCTGTCATTACAACATTTAATAAAATAGGTCTCTGAGCCCTAGATGTTTTGTAAAAGAGCAGACCTGTTTGCTT-CTGCTTGGCTTGGCTTTAAGACGTATCGGAGAGCATGTGTTAAACCAATAACTCTCCATGACCTCCCTTCTATGCAGGTAAAAACCGATTTCTGCCAAAAAATGCTTCCGCTCTTCATCCATGACATGCTGCTGGGAGACCGAAATGGCTCATGGAGGGAAATTCTCTCCACACACATCCAGCACTTTTTTAGCAACTGCTGCAGACCAGCTGTTTCCGGCAGCCGACCCACCACTCCCATTTCCCCTGACTCAGGTACACCTATCTCTTATTACTACCAGTCTGAACACCTCAGCATGTGCCGAGTTATAAGACGAAGTACAAAAACCATGTACTTGAGTAAAAATAGAGATACAGCAGGTAAAATATAAATCCAGGGAAAGTGCTCCTTTTAAACCTTCACTTGAATAAAA--------------------------------------------------------------------------------------------------------------------------------------------------------------------------------------------------------------------------------------------------------------------------------------------------------------------------------------------------------------------------------------------------------------------------------------------------------------------------------------------------------------------------------------------------------------------------------------------------------------------------------------------------------------------------------------------------------------------------------------------------------------------------------------------------------------------------------------------------------------------------------------------------------------------------------------------------------------------------------------------------------------------------------------------------------------------------------------------------------------------------------------------------------------------------------------------------------------------------------------------------------------------------------------------------------------------------------------------------------------------------------------------------------------------------------------------------------------------------------------------------------------------------------------------------------------------------------------------------------------------------------------------------------------------------------------------------------------------------------------------------------------------------------------------------------------------------------------------------------------------------------------
 >Sm_chr46_13486808_13487409
 CAATCCCATATATTTCTCAATTATTATTAATAATCTTATATATGGTAGTCCAATTAAGAGTAATCTTCAATGTTCAATGGGGGTGAATACCTTTTTTGTATTGTCAATCAAATAGCTACCTCCTGCAAAAGTAGATTT--------ATTTTTTATGAAATCTGTTGGCCTCTCTAGCAGCCGTATCAAAGCTATTTAAAGTCTGGCATTGTGTAAATAATGTTCACTAATCTGTCATTACTACATTTAATAAAACTGGTCTCTGAGCCCTAGATGT-----AAAAGAGCAGACCTGT--AGTT-CTGCTTGGCTTGGCTTTAAGACGTATCGGAGAGCATGTGTTTAACCAGTAACTCTCCATGACCTTTCATCTATGCAGGTAAAAAACGATTTCTGCCAAAAAATGCTTCCGCTCTTCATCCATGACATGCTGCTGGGAGACCGAAATGGCTTATGGAGGGAAATACTCTCCACCCACATCCAGCACTTTTTTAGCAACTGCTGCAGACCAGCTGTTTCTGGCAGCCGACCCACCACTCCCATGTCCCCTGACTCAGGTACACCTATCTCCTATCACTACCAGTCTGAGAACCTCAGCATGTGCTGAGTTATAAGACGAAGTACAAAAACCATGTACTTGAGTAAAAATAGAGATACAGCAGGTAAAATATGAATCCAGTAAAAGTGCTCCTTTTAAACCTTCACTTGAATAAAA--GTGCAAAAGTATTTGCCTTTAAATCTACTTAAGTTTTTTTTTTTA---------TTTATTATGGCGATAATGTTCCTATTATCATT--TTTGGTCACAAGGCTTTTGCTTA---------------------------------------------------------------------------------------------------------------------------------------------------------------------------------------------------------------------------------------------------------------------------------------------------------------------------------------------------------------------------------------------------------------------------------------------------------------------------------------------------------------------------------------------------------------------------------------------------------------------------------------------------------------------------------------------------------------------------------------------------------------------------------------------------------------------------------------------------------------------------------------------------------------------------------------------------------------------------------------------------------------------------------------------------------------------------------------------------------------------------------------------------------------------------------------------------------------------------------------------------------------------------------------------------------------------------------------------------------------------------------------------------------------------------------------------------------------------------------------------------------------------------------------------------------------------------------------------------------------------------------------------------------------------------------------------------------------------------------------------------------------------

case1034
>Sm_scaffold11877_32346_32795
 --------------------------------------------------------------------------------------------------------------------------------------------------------------------------------------------------------------------------------------------------------------------------------------------------------------------------------------------------------------------------------------------------------------------------------------------------------------------------------------------GAGGGGAGTTGACATCTATAACGCAGTGAAGGAGTTTTTCGCGGAGAAAAAAGTGCCGTTGGAAAAGCTGGTGTCAGTGACTACCGACGGGGCTCCTGCTATGATTGGCCGACATACAGGATTCATCGCTCACTGTAAAGGTAATCCAGAGTTCCCAAACATCATGCATTACCACTGTATCATTCACCAGCAGGCGTTATGTGCAAAGGTGATCG-CTTTGGGCACGTCATGACTCTCGTCGTGACAACCATTAATAGCATCCGCTCCAGAGCTAAACAGCACAGAACATTCAAGGTTCTATTGGAGGAGTTT---GCTGAATTTGGTGACCTGCTACTACACACAGAAATCTGATGGCTCAGCAGGGGACGAATTTTGCTTTGTTTTTTGTCACTTTTGAGTGAGCTAAAAGAGTTCAAGCAATCCAAAAGCGAAGACACCTCGCTGCTGGAG---------------------------------------------------------------------------------------------------
 >Sm_scaffold11877_31973_32795
 ----------------------------------------------------------------------------------------------------AACCTAATTTAGAGCTACACATTTCTTGATTAAGAAAAAGAAGGCATTTTCAAAAGGTGAGGTTTTCAAAGAAGCAATGAGGATAATTACAAAAACTGTGCATAAGGATGTGAAATATGGAACGGAAGTAATCTCAACTTGCTCCGATGTCCAACTGGGGGCAACTGCAATTGTAAT--GAGTGTCAACTATGTCCGCGAACTTGGCCGATCAGCTGGACCGGGATCTGGCAAAGTGCAGGTGGTTCAGCATCCAGTGTGATGAGTCCGTGGACAGCAGCAGTACAGTGCATCTGATGGTCTTTATCCGGATGGTGTTTGATGATTTCTCCGCAAAAGAAGAACTTGTGACACTACTGCCCTTAAAGACAAATATG-AGGGGAGTTGACATCTATAACGCAGTGAAGGAGTTTTTCGCGGAGAAAAAAGTGCCGTTGGAAAAGCTGGTGTCAGTGACTACCGACGGGGCTCCTGCTATGATTGGCCGACATACAGGATTCATCGCTCACTGTAAAGGTAATCCAGAGTTCCCAAACATCATGCATTACCACTGTATCATTCACCAGCAGGCGTTATGTGCAAAGGTGATCG-CTTTGGGCACGTCATGACTCTCGTCGTGACAACCATTAATAGCATCCGCTCCAGAGCTAAACAGCACAGAACATTCAAGGTTCTATTGGAGGAGTTT---GCTGAATTTGGTGACCTGCTACTACACACAGAAATCTGATGGCTCAGCAGGGGACGAATTTTGCTTTGTTTTTTGTCACTTTTGAGTGAGCTAAAAGAGTTCAAGCAATCCAAAAGCGAAGACACCTCGCTGCTGGAG---------------------------------------------------------------------------------------------------
 >Sm_chr15_2110310_2111095_rev
 GCACTACGAGCGGAAAAAGCCAGCGAGTTAAAGGCAGGTTTGTGTGAACAGCAGTCTTTTTTCACGAGACCGGTGAAAAACTCCCAAAAAAAGCAACCGAAACCTCATTTAGAGCTGCACATTTCTTGATTAAGAAAAAGAAGGCATTTTCAGAAGGGGAGGTTTTCAAAGAAGCAATGATGATAATTGCAAAAACTGAT--TAAAGACGAGAAATATGGAACGGATAT--------------CCGATGTCCAAACGGG--CAACTACAATGGTAAGTAGAGTGTCGGCTATGTCTGGGAACTTGGCCGATCAGCTGGACCGGGATCTGGAGAAGTGCAGGTGGTTCAGCGTCCAGTGTGACGAGTCCGTGGACAGCAGCATTACAGCACAGCTGATGGTCTTTATCCGGATGGTGTTTGATGATTTCTCCACAAAAGAAGAACTTCTGACACTTCTGCCCCTAAAGACAACTACA-AGAGGAATTGACATCTATAACACGGTGAAGTT-TTTCACAAGGAGAAAAAAGTGCCGTTGGAAAAGCTGGTATCAGTGACTACCGACGCTTCTCCTGCTATGATCAGCCGACATACAGGATTCATGGCTCACTGTAAAGGTG----------CCCAAACTTCATGCATTACCACTGCATCATTCACCAGCA--------------AGGTGATTGGCTTTGGGCACGCCATGACTCCTGTCGTGACAATCGTAAACAGCATCATCTCCAGAGCTAAACAGCACAGAACATTCAGGGTGCTATTGGAGGAGCTGTCAGCTGAATATGGTGACCTGCTACTACACACAGAAATCCGATCGCTCAGCAGGGGACGGATTTTGCTTTGTTTTTTGTCACTTTTGAGTGAGATCAAAGAGTTCATGCGATCCAAAGGCGAAGACACCTCGCAGCTGGAGGACACTGAGTGGACACTTGACCTTGCATTTTTAACGGACATTACTGGGAAACTGAACCATTTGAACTGTGAGCTGCAGGGCAAAGGTACGACATGAGTT
 >seq_of_sec2
 --------------------------------------------------------------------------------------------------------------------------------------------------------------------------------------------------------------------------------------------------------------------------------------------------------------------------------------------------------------------------------------------------------------------------------------------------------------------------------------------GAGGGGAGTTGACATCTATAACGCAGTGAAGGAGTTTTTCGCGGAGAAAAAAGTGCCGTTGGAAAAGCTGGTGTCAGTGACTACCGACGGGGCTCCTGCTATGATTGGCCGACATACAGGATTCATCGCTCACTGTAAAGGTAATCCAGAGTTCCCAAACATCATGCATTACCACTGTATCATTCACCAGCAGGCGTTATGTGCAAAGGTGATCG-CTTTGGGCACGTCATGACTCTCGTCGTGACAACCATTAATAGCATCCGCTCCAGAGCTAAACAGCACAGAACATTCAAGGTTCTATTGGAGGAGTTT---GCTGAATTTGGTGACCTGCTACTACACACAGAAATCTGATGGCTCAGCAGGGGACGAATTTTGCTTTGTTTTTTGTCACTTTTGAGTGAGCTAAAAGAGTTCAAGCAATCCAAAAGCGAAGACACCTCGCTGCTGGAG---------------------------------------------------------------------------------------------------
 >Sa_chr16_2354619_2355072_rev
 ----------------------------------------------------------------------------------------------------------------------------------------------------------------------------------------------------------------------------------------------------------------------------------------------------------------------------------------------------------------------------------------ATTTAGAGCTTTACATTTCTTGATTAAGAAAAAGAAGGCATTTTGAGATTGGGAGGTTTTCAAAGAAGCAATGATGATAATTGCAAAAAGTGTGCTTAAAGAGGGGAGTTGACATCTATAATGTGGTAAATGACTTTTTTGCGGAGAATAAAGTACCGTTGGTTAAGTTGGTATCAGTGACTACCGACTGGGCTCCTGCTATGATTGGCCGACATACAGGATTCATCGCTCACTGTAAAGGTGATCCAGAGTTCCCAAACTTCATGCATTACCACTGCATCATTCACCAGGAGGCGCTATGTGCAAAGGTGTTTGGCTTTGGGCACGTCATGACTCTCGTCGTGACAATCATTAACGGCACCCGCTCCAGAGCTGAACAGCACAGAACATTCAAGGTGCAATTGGAGGAGCTTTCAGCTGAATATGGTGACCTGCTACTACACATGGAAATCCGATGGCTCAGCAGGAGACGAATTTTGCTTTGTTTATTGTCACTTTTAAGTGAGATCAAAGAGTTCATGCAGTCCAAAGGCGAAGACACCTCGCAGCTTGAGGACACTGAGAGGACACTTGACCTTGCATTTTTAACGGACATTACTGGGAAACCGAACCATTTGAACTGTGAGCTGCAATACAAAAAGGTAAGATTGTAG

case1035
>Sa_scaffold1375_165644_165845
 ------------------------------------------------------------------------------------------------------------------------------------------------------------------------------------------------------------------------------------------------------------------------------------------------------------------------------------------ACAATAACAAAGTAAATGTAATTTGTTACTGTACTTAAGTCGATTTTCCACATATGTGTACTTTACTGAAGTATTTCTATTTGGAGAGACTTTAACTTTAATCTCACTACATTTCAATGTCAAATATCGCTTTTTATTCAACTACATTTTGCGAAATCAGTCATTTCTTTTGATTTATTTGTGGATAAAAACGTCAACTGGC-------------------------------------------------------------------------------------------------------------------------
 >Sa_scaffold1375_165401_165845
 -----------------------------------------------------------------TTTTCTGTCTGGATCTCTCTGTCTCTCTCTCTGTTTTTCTGTCTGGATCTCTCTGTCTGTCT--GTCTCTCATTCTCTCTGTTTCTGTTTTTCTGTCTGGATCTC------------TCTGTCTGTCTGTCTG--TCTGTCTGTCTGTCTGTCTGTCTGTCTTTCTCTCTTTCTGTGTCTCTATTTCTAACCGCCTGTCTCTCTTT--CTCTGTCCCTGTTTATCACT-GTGTAACACAGGAAAACA---CACACCAAGTAATGAACAATAACAAAGTAAATGTAATTTGTTACTGTACTTAAGTCGATTTTCCACATATGTGTACTTTACTGAAGTATTTCTATTTGGAGAGACTTTAACTTTAATCTCACTACATTTCAATGTCAAATATCGCTTTTTATTCAACTACATTTTGCGAAATCAGTCATTTCTTTTGATTTATTTGTGGATAAAAACGTCAACTGGC-------------------------------------------------------------------------------------------------------------------------
 >Sa_chr34_22129041_22129467
 GTCTGTCTGTATCTCTTTTTCTGTCTGTCTTTTTTCTCTGTCTGTCTCTCTCTGTCTGTCTGTCTGTCTCTCCCTCTCTCTCTCTCTCTCTGTCTTTCTTTTTCTGTCTGGATCTCTCTGTCTCTCTCTGTTTTTCTGTCTGGATCTCTCTGTCTGTCTGTCTGGATCTCATTCTGTCTGTTTCTGTTTTTCTGTCTGGATCTCTCTATCTGTCTGTCTCTCTGTCTTTCTCTCTTTCTGTGTCTCTATTTCTAACCGCCTGTCTCTCTTT--CTCTGTCCCTATTTATCACT-GTGTAACACAAGAAAACA---CACACCAAGTAATGGACAATAACAAAGTAAATGTAATTTTTTACTGTACTTAAGTCGATTTTCCACATATGTGTACTTTACTGAAGTATTTCTATTTGGAGGGACTTTAACTTTAATCTCACTACATTTCAATGTCAAATTTCGATTTTTATTCAACTACATTTTGCGAAATCAGTCATTTCTTTTGATTTATTTGTGGATAAAAACGTCAACTGGCGT----TGTATCAAGAAACCGATCAGTGTCGAGCGCACGCTCTGTTTTGAACTTGTTTTGATTGGCGCTTGGTGCATCTACTGATCACCAACATACAGTTCAGC-----------------
 >Sa_scaffold1375_165644_165867
 ------------------------------------------------------------------------------------------------------------------------------------------------------------------------------------------------------------------------------------------------------------------------------------------------------------------------------------------ACAATAACAAAGTAAATGTAATTTGTTACTGTACTTAAGTCGATTTTCCACATATGTGTACTTTACTGAAGTATTTCTATTTGGAGAGACTTTAACTTTAATCTCACTACATTTCAATGTCAAATATCGCTTTTTATTCAACTACATTTTGCGAAATCAGTCATTTCTTTTGATTTATTTGTGGATAAAAACGTCAACTGGCCAAACATGTATCAAGAAACCAA---------------------------------------------------------------------------------------------------
 >Sm_chr33_1983842_1984065_rev
 --------------------------------------------------------------------------------------------------------------------------------------------------------------------------------------------------------------------------------------TCTCTTTCTCTGTCCCGATTTCTCACTGTGTAACACACGAAAACACACACCAAATAAATTATTTGTTCAATACATAGTTGCAGATCAGCTCCAGTGGTGGACAATAACAAAGTCAATGTAATTCGTTACTGTACTTAAGTAGCTTTTCCACATATGTGTACTTTACTGAAGTATTTCTATTTGGAGAGACTTTAACTTTAATCTCACTACATTTCAATGTCAAATATCGCTTTTTATTCAACTACATTTTGCGAAATCAGTCATTTCTTTTGATTTATTTGTGGATAAAAACATCAACTGGTCAAACACGTATCAAGAAACCAATCAGGGTCGAGCGCATGCTCTGTTTTGAACTTGTTTTGATTGGCGCTTGGTGCATCTACTGATCACCAACATACAGTTCAGCATCAGTTCTACAGTACA

case1036
>Sa_scaffold6558_90906_91689
 --------------------------------------------------------------------------------------------------------------------------------------------------------------------------------------------------------------------------------------------TCTCTCCTGTTCACCAGCTTAAGTTCT---GGTAGAGACAAAAATGTCCCATTTGTATTCTACAGAACTTTCTTCCACTCATTCACTGTCCTATAACCTGTGTTTAAAAACCATAAAAGACTAGATGTTTCCACACTTTTGTCAGCCCACAGCAGTATGATCTTTAAGATTTCCTGTGATAAACAGATGTGTATGCTGGGATTTTTGCAGGCAGTTCTGACATCACTCCTCCCATGCCCCCTCTGATCGGAGAGGCCACGCCCGTCTGCTTGGAACCGTGAGTGTAATAATAACACTTTAGGATCAGAAATGTTTATTGCACAGAATTAAAACTACATTAGCCTTTATTTCAGCCTTTGTATTTCCTGTCAGCGTTGTTTATTTGTGTCTTACAGGCGAATAAACATCGGCACTCATCACCAAGCAGAGATTCCTGAGCTCCAGAAAAGTTTACTGGTCAATCAGGATCAGCACAAAGCTACTCTGGTGTATCTCCCACTGCCACAGGTGGAATCTTCACCCCCCCAGGATGACACAGGTGAGTCATGAAGGCTAATCAGAAGAGCTAGTGATTTTCTAATGAACTGTGGTGTGGTCCCTCTTCCACTCCTCATCCTGAATCACTCGATCGTTCACTATGTCACATGTCTCATCCTGCAGTGGACAATCTGATGAACCTGGCCTGCTCCAGCGTCTTGTGTGGTGGAGGAACCAACGTGGAGCTAATGCACCACTGTCTTCATGAGAATGGAGGTGATGTTATGGTAAGATAAGGAACAATTATTTT----------------------------------------------------------------------------------------------------------------------------------------------------------------------------------------------------------------------------------------------------------------------------------------------------------------------------------------------------------------------------------------------------------------------------------------------------------------------------------------------------------------------
 >Sa_scaffold6558_90906_92069
 --------------------------------------------------------------------------------------------------------------------------------------------------------------------------------------------------------------------------------------------TCTCTCCTGTTCACCAGCTTAAGTTCT---GGTAGAGACAAAAATGTCCCATTTGTATTCTACAGAACTTTCTTCCACTCATTCACTGTCCTATAACCTGTGTTTAAAAACCATAAAAGACTAGATGTTTCCACACTTTTGTCAGCCCACAGCAGTATGATCTTTAAGATTTCCTGTGATAAACAGATGTGTATGCTGGGATTTTTGCAGGCAGTTCTGACATCACTCCTCCCATGCCCCCTCTGATCGGAGAGGCCACGCCCGTCTGCTTGGAACCGTGAGTGTAATAATAACACTTTAGGATCAGAAATGTTTATTGCACAGAATTAAAACTACATTAGCCTTTATTTCAGCCTTTGTATTTCCTGTCAGCGTTGTTTATTTGTGTCTTACAGGCGAATAAACATCGGCACTCATCACCAAGCAGAGATTCCTGAGCTCCAGAAAAGTTTACTGGTCAATCAGGATCAGCACAAAGCTACTCTGGTGTATCTCCCACTGCCACAGGTGGAATCTTCACCCCCCCAGGATGACACAGGTGAGTCATGAAGGCTAATCAGAAGAGCTAGTGATTTTCTAATGAACTGTGGTGTGGTCCCTCTTCCACTCCTCATCCTGAATCACTCGATCGTTCACTATGTCACATGTCTCATCCTGCAGTGGACAATCTGATGAACCTGGCCTGCTCCAGCGTCTTGTGTGGTGGAGGAACCAACGTGGAGCTAATGCACCACTGTCTTCATGAGAATGGAGGTGATGTTATGGTAAGATAAGGAACAATTATTTTGTCTGTC---------------TGTCTATCCATCCTTCCATCCATCTGGTTGTCTTT--------TCGTCTGTTTATTTATGTGCCTATTTATTTAATCGTTTATTTATCTGTCTACCTGTATGCCTGTCTATCTGTTTATTTGTCTGTCTATTTATCTATCCATTCATTCATCTCTCCATCATTCCACCTCTCCATGTACCATATTTTTTCGGACTATAAGCTGCTACTTTTTTCCCACATTTTGAACCCCGCAGCTGAAACAACGAAGCGGCTTATNNNNNNNNNNNNNNNNNNTCTGGGTTTTTCCCGGTTTCACAAACTTCAAGCCAAAAAAACTAAACCCCATAACATAAGACCAATGAAATTTCCGAACGGAAACAAAAAAACGTACCTCACCTGTG---------------------------------------------------------------------------------------------------
 >Sa_chr13_25958420_25959602_rev
 --------------------------------------------------------------------------------------------------------------------------------------TCCAGATGGAATTGCATAGTGTACGGAATTGCAGACATGTTGGTTCGCTTTCGCTTTCCGGTATAAGTCTCCAACCTCCTCTGCTTCAAAACAACCCCAA--TCTCTCCTGTTCACCATCTTAAGTTCTTCTGGTAGAGACAAAAATGTCCCATTTGTATTCTACAGAACTTTCTTCCACTCATTCACTGTCCTATAACATGTTTTTAAAAACCATAAAAGTCTAGATGTTTCCACACTTTTGTCAGCCCACAGCAGTATGATCTTTAAGATTTTCTGTAATAAACAGATGTGTATGCTGGGATTTTTGCAGGCAGTTCTGACATCACTCCTCCCATGCCCCCTCTGATCGGAGAGGCCACGCCCGTCTGCTTGGAACCGTGAGTGTAATAATAACACTTTAGGATCAGAAATGTTTATCACGCAGAATTAAAACTACATTAGCCTTTATAGCAGCCTTTATATTTCCTGTCAGCGTTGTTTATTTGTGTCTTACAGGCGAATAAACATCGGCACTCATCACCAGGCAGAGATTCCTGAGCTCCAGAAAAGTTTACTGGTCAATCAGGATCAGCACAAAGCTACTCTGGTGTATCTCCCGCTGCCACAGGTGGAATCTTCACCCCCCCAGGATGACACAGGTGAGTCGTGAAGGCTAATCAGAAGAGCTTGTGATTTTCTAATGAACTGTGGTGTGGTCCCTCTTCCACTCCTCATCCTGAATCACTCGATTGTTCACTATGTCACATGTCTCATCCTGCAGTGGACAATCTGATGAACCTGGCCTGCTCCAGCGTCCTGTGTGGTGGAGGAACCAACGTGGAGCTCATGCACCACTGTCTTCATGAGAATGGAGGTGATGTTATGGTAAGATAAGGAACAAGTATTTTGTCCTTCAGCTAGTGTCAGTGTTGTCTGTCTGTCTGTCTATCCATCTGGTTGTCTTTCTCTCTATTCGTCTGTTTATTTATGTGCCTATTTATTTAATCGTTTATTTATCTGTCTACCTGTATGCCTGTCTATCTGTTTGTTTTTCTGTCTATTTATCTATCCATTCATTCATCCCTCCATCATTCCACCTCTCCATGTACCGTATTTTTTCGGACTATAAGCCGCTACTTTTTTCCCACGTTTTGAACCCCGCAGCTTAAACAACGAAGCGGCTTATTTATGAATTTTTCCTGGG------CTTTTCATGGTTTTACAAACTTCAATCCAAAAAA-CTGAACCCCATAACATTAGACCAATGAAATTTCCGAACGGAAACGAAAAAACGCACCTCACCTGTGTTCTGAGCTGCACGGCATCGGGAGAAAAATTTTTTTTTTTAAACGTACGAGGATGCCAAAAGATAAACTCCCGAGAGAAATAGTTGTTAAAGGAAGGAG
 >Sa_scaffold6558_90769_91689
 ---------------------------------------------------------------------------------------------------ACGGAATTGCAGACATGTTGGTTCCCTTTCACTTTCCGGAATAAGTCTCCAACCTCCTCTGCTTCAAAACAACCCCAACACCATTGAGCTTCCACCTCCATATGTGACTGTGGGGGTGAGGGAGTCTGATCACATCTTCTCTCCTGTTCACCAGCTTAAGTTCT---GGTAGAGACAAAAATGTCCCATTTGTATTCTACAGAACTTTCTTCCACTCATTCACTGTCCTATAACCTGTGTTTAAAAACCATAAAAGACTAGATGTTTCCACACTTTTGTCAGCCCACAGCAGTATGATCTTTAAGATTTCCTGTGATAAACAGATGTGTATGCTGGGATTTTTGCAGGCAGTTCTGACATCACTCCTCCCATGCCCCCTCTGATCGGAGAGGCCACGCCCGTCTGCTTGGAACCGTGAGTGTAATAATAACACTTTAGGATCAGAAATGTTTATTGCACAGAATTAAAACTACATTAGCCTTTATTTCAGCCTTTGTATTTCCTGTCAGCGTTGTTTATTTGTGTCTTACAGGCGAATAAACATCGGCACTCATCACCAAGCAGAGATTCCTGAGCTCCAGAAAAGTTTACTGGTCAATCAGGATCAGCACAAAGCTACTCTGGTGTATCTCCCACTGCCACAGGTGGAATCTTCACCCCCCCAGGATGACACAGGTGAGTCATGAAGGCTAATCAGAAGAGCTAGTGATTTTCTAATGAACTGTGGTGTGGTCCCTCTTCCACTCCTCATCCTGAATCACTCGATCGTTCACTATGTCACATGTCTCATCCTGCAGTGGACAATCTGATGAACCTGGCCTGCTCCAGCGTCTTGTGTGGTGGAGGAACCAACGTGGAGCTAATGCACCACTGTCTTCATGAGAATGGAGGTGATGTTATGGTAAGATAAGGAACAATTATTTT----------------------------------------------------------------------------------------------------------------------------------------------------------------------------------------------------------------------------------------------------------------------------------------------------------------------------------------------------------------------------------------------------------------------------------------------------------------------------------------------------------------------
 >Sm_chr29_4452121_4453038
 TATTCTGTCTGTCTGTCATTCAGTCTGTCTGTCTGTCTGTCTGTCTGTCTGTCTGTCATTAATTTATTAATGCATGGTGCATTAATAATTGCATGGTGTACGGAATTGCAGACATGTTGGTTCGCTTTCGCTTTCCGGAATAAGTCTCCAACATCCTCTGCTTCAAAACAACCCCAACACCATTAAGCTTCCACCTCCATAGGTGACTGTGGGGGTGAGGGAGTCTGATCACATCTTCTCTCCTGTTCACCATCTTAAGTTCT---GGTAGAGACAAAAATGTCCCATTTGTATTCTACAGAACTTTCTTCCACTCATTCACTGTCCTATAACATGTTTTAAAAAACCATAAAAGTCTAGATGTTTCCACACTTTTGTCAGCCCACAGCAGTATGATCTTTAAGATTTTCTGTGATAAACAGATGTGTATGCTGGGATTTTTGCAGGCAGTTCTGACATCACTCCTCCCATGCCCCCTCTGATCGGAGAGGCCACGCCCGTCTGCTTGGAACCGTGAGTGTAATAATAACACTTTAGGATCAGAAATGTTTATCACACAGAATTAAAACTACATTAGCCTTTATATCAGCCTTGGTATTTCCTGTCAGCGTTGTTTATTTGTGTCTTACAGGCGAATAAACATCGGCACTCATCACCAGGCAGAGATTCCTGAGCTCCAGAAACGTTTACTGGTCAATCAGGATCAGCACAAAGCTACTCTGGTGTATCTCCCGCTGCCACAGGTGGAATCTTCACCCCCCCAGGATGACACAGGTGAGTCATGAAGGCTAATCAGAAGAGCTAGTGATTTTCTAATGAACTGTGGTGTGGTCCCTCTTTCACTT---ATCCTGAATCACTCGATTGTTCACTATGTCACATGTCTCATCCTGCAGTGGACAATCTGATGAACCTGGCCTGCTCCAGCGTCCTGTGTGGTGGAGGAACCAACGTGGAGCTCATGCACCACTGTCTTCATGAGAATGGAGGTGATGTTATGGTAAGATAAGGAACAATTATTTTTTCCTTCAGCTAGTGTCAGTGTTGTCTGTCTGTCTGTCTGTCTGTCTGTCTGCCTGT--------CTGTCTGTCTGTCCGTCAGG--AAGGAGGAAGACAGTGAACAATG--------------------------------------------------------------------------------------------------------------------------------------------------------------------------------------------------------------------------------------------------------------------------------------------------------------------------------------------------------------------------------------------------------

case1037
>Sa_scaffold732_158242_158714
 ------------------------------------------------------------------------------------------------------------------------------------------------------------------------------------------------------------------------------------------------------------------------------------------------------------------------------------------------------------------------------------------------------------------------------------------------------------------------------------------------------------------------------------------------------------------------------------------------------------------------------------------------------------------------------------------------------------------------------------------------------------------------------------------------------------------------------------------------------------------------------------------------------------------------------------------------------------------------------------------------------------TTAT----------------------------------------TCTGCAAAACGAATAAATCGGTCAGTCTCTAATCCCATTCCACATTTAGTCTCCATTAGTTTGCAACAACTAATCGATAGAATCGATAATCGATGCATCGCAAGTCATCCGAGGCG-TTTAATATATTAAACACAACAAAGAAAACTATACCTGGAAGTTTACCTTTACACGTTTGAATGCTTGTTTTCAATTTGTGCATATTTAATTTATGCATATATCATTTAATTATTATACAAAATTAAATTAATTATATATTCTAGTTGCAGCTCAAGTCTCCACTTGCTGCTGTAATAAGCTCCACTCTTTTGAGAAATTGAGCTCGTTGAGATTTGTGGAGATTTGTTCAGCCAAATCAGGTTGAAGCTCTACAGCAGGAGATCTTCCACTCCAACCCATGTAAAGCATCTCCTCGTAGAGCTTTCTTTGTGCACTGGGACACTGGAATGTTTTTAAGAGTCCAAGTGAAGGC---------------------------------------------------------------------------------------------------------------------------------------------------------------------
 >Sa_scaffold732_157343_158714
 ----------------------------------------------------------------------------------------------------TAAAAGATTTGAGGAATATTATTAGAAAATTTTAAATGATCCCCATTTTCTCTGACTTTGTTTTAGCAGTTTCAGACACCGGAATCAT-------GTTTTTTATTTTAAACAGATTGCAGGCATAAATACAAACAAAACCCTACTTTCTATAGAAGAAAGCCGACATTCAGGTCAGTTTTTCATCATATGATAAAGTTTGCAGAACATATAAAGCGATTCTATACGTTGAAAACCTTCGGGAACACATCCATAAACAACAGAAGAAGAGCTGCTCGTTTCCACTGAGGATTCTCCAAAAACAAAAAAAAGAGAGGA------AAAAAAAATCATCTCAGCTCTGATGATGCAGGTTTTGTCTCAGGTTTGGTTCCTCTTGTCTCCTCTGAGAGATTTATTTCAGACATTCCTTTAGCGTGGTGACGATTTCATCCAAAATGTCATTTCTGTTCTCTTTTGTAACCTGTGAGGTTTAAGATATAAATGGAAGTAATATCAGACAACCGAAAGTAAAGAAATTCATTGATAAAATACATCTGATTTATAAAATACTTTACACTGTATGGACAAAAGTTGGTGGACGCCTGAGCACAAGATTTGCATGAAATAAATATATATTTATAATGAAAATAACAATAAAACAAAAAGTAACACTCCAAATAAATAAAAACAGTTACACCCAAAATGAATTTAAAAAAGACACTTCAGATAAACAGCAAATAGATTCGGTGATTCGCCACTAGAGGCCNTAAATAGATTCGATGATTCGCCTCTAGAGGCCGCTCTCGTACTGTATAGCGCAGCCCGGAAAAACCGATCGTCAAGGGGGTTTGATGATATTCGATAGTTCCAGCAATCAACTANCGGGTTTTTGACGATAGCCGATAGTTCCAGCAATCAACTATCCGTCGTTATTCTGCAAAACGAATAAATCGGTCAGTCTCTAATCCCATTCCACATTTAGTCTCCATTAGTTTGCAACAACTAATCGATAGAATCGATAATCGATGCATCGCAAGTCATCCGAGGCG-TTTAATATATTAAACACAACAAAGAAAACTATACCTGGAAGTTTACCTTTACACGTTTGAATGCTTGTTTTCAATTTGTGCATATTTAATTTATGCATATATCATTTAATTATTATACAAAATTAAATTAATTATATATTCTAGTTGCAGCTCAAGTCTCCACTTGCTGCTGTAATAAGCTCCACTCTTTTGAGAAATTGAGCTCGTTGAGATTTGTGGAGATTTGTTCAGCCAAATCAGGTTGAAGCTCTACAGCAGGAGATCTTCCACTCCAACCCATGTAAAGCATCTCCTCGTAGAGCTTTCTTTGTGCACTGGGACACTGGAATGTTTTTAAGAGTCCAAGTGAAGGC---------------------------------------------------------------------------------------------------------------------------------------------------------------------
 >Sa_chr21_26172843_26174113_rev
 ATGCTTGCCCATTTTTCCAGCTTCTAACATCAACTTTGAGAAAAAAATGTTCACTTTATTCCTAATAAATATATCCATATATAGTTATAAAACTAAAATATAAAAGATTTGAGGAATATTATTAGAAAATTTTAAATGATCCCCATTTTCTCTGACTTTGTTTTAGCATTTTCAGACACTGGAATAATTTTTTTTATTTTTTATTTTAAACAGATTGCAGGCATAAATACAAACAAAACCCTACTTTCTATAGAAGAAAACCGACATTCAGGTCAGTTTTTCATCATATGATAAAGTTTGCAGAACAT--AAAGCGATTCTATACGCCGAAAACCTTCTG-AACACATCCATAAACAACAGGAGAAGAGCTGCTCGTATCCACTAAGGATTCTCCAAAAACAACAAAAAAAAAAGAGTGGAAAAAAAAAATCATCTCAGCTCTGATGATGCAGGTTTTGTCTCAGGTTTGGTTCCTCTTGTCTCCTCTGAGAGATTTATTTCAGACATTCCTTTAGCGTGGTGACGATTTCATCCAAAATGTCGTCTCTGTTCTCTTTTGTAACCTGTGAGGTTTAAGATATAAATGAAGGTAATATCAGACAACCGAACGTAAAGAAATTCATTGATAAAATACATCTGATTTATAAAATACTTTACACTGTATGGACAAAAGTTGGTGGACGCCTGAGCACAAGATTTGCGTGAAATAAATATATATTTATAATGAAAATAACAATAAAACAAAAAGTAACACTACAAATAAATAAAAACAGTTACACTTAAAATTAATTTTAAAAAGACACTTCAGATAAACAGCAAATAGATTCGGTGATTCACAACTAGAGGCCG---------------------------------CTCTCGTACTGTATAGCGCAGCCCGGAAAAACCGATCGTCAAACGGGTTTGATGATATTCGGTAGTTCCAGCAATCAACTATCCGTCGTTTAA----------------------------------------TCTGCAAAACGAATGAATCGGTCAGCCTCTAATCCCATTCCACATTTATTCTCCATTAGTTTGCAACAACTAATTGATAGAATCGATAATCGATTCATCGCAAGTCATCCAAAGCGCTTTTATATATTAAACACAACAAAGAAAACTATAC--------------------------------------AATATTTGCATATTTAATTTATGCATATATCATTTAATTATTATACAAAATTAAATTAATTATATATTCTAGTTGCAGCTCAAGTCTCCACTTGCTGCTGTAATAAGCTCCACTCTTTTGAGAAATTGAGCTCGTTGAGATTTGTGGAGATTTGTTCAGCCAAATCAGGTTGAAGCTCTACAGCAGGAGATCTTCCACTCCAACCCATGTAAAGCATCTCCTCGTAGAGCTTTCTTTGTGCACTGGGACACTGGAAAGTTTTTT-GAGTCCAAGTAAAGGCGAA---------TCTAATAAATAAGAACATCCAATACAATCGCGTTTGAGGGAACAGTTTGGGGAGGAGCCACACATGGTCTAT-CGACGTCAAGTCGGGCGTCCCAAT--------------------------------------------------------
 >Sa_scaffold732_158242_158778
 ------------------------------------------------------------------------------------------------------------------------------------------------------------------------------------------------------------------------------------------------------------------------------------------------------------------------------------------------------------------------------------------------------------------------------------------------------------------------------------------------------------------------------------------------------------------------------------------------------------------------------------------------------------------------------------------------------------------------------------------------------------------------------------------------------------------------------------------------------------------------------------------------------------------------------------------------------------------------------------------------------------TTAT----------------------------------------TCTGCAAAACGAATAAATCGGTCAGTCTCTAATCCCATTCCACATTTAGTCTCCATTAGTTTGCAACAACTAATCGATAGAATCGATAATCGATGCATCGCAAGTCATCCGAGGCG-TTTAATATATTAAACACAACAAAGAAAACTATACCTGGAAGTTTACCTTTACACGTTTGAATGCTTGTTTTCAATTTGTGCATATTTAATTTATGCATATATCATTTAATTATTATACAAAATTAAATTAATTATATATTCTAGTTGCAGCTCAAGTCTCCACTTGCTGCTGTAATAAGCTCCACTCTTTTGAGAAATTGAGCTCGTTGAGATTTGTGGAGATTTGTTCAGCCAAATCAGGTTGAAGCTCTACAGCAGGAGATCTTCCACTCCAACCCATGTAAAGCATCTCCTCGTAGAGCTTTCTTTGTGCACTGGGACACTGGAATGTTTTTAAGAGTCCAAGTGAAGGCAAAATTCCATTCTCCCGCCTCCAAGAACATCCAAT-CCATCGCGTTTGAGGGAACAGTTTGGGGA----------------------------------------------------------------------------------------------------
 >Sm_chr15_3049298_3049823
 --------------------------------------------------------------------------------------------------------------------------------------------------------------------------------------------------------------------------------------------------------------------------------------------------------------------------------------------------------------------------------------------------------------------------------------------------------------------------------------------------------------------------------------------------------------------------------------------------------------------------------------------------------------------------------------------------------------------------------------------------------------------------------------------------------------------------------------CGGATAAACAGCAAATAGATTCGGTGCTTCGCCTCTAGAGGCCG---------------------------------CTCTCGTACTGTATACTGCAGCCCGGAAAAACCGATCGTCAA-------------------------CTATCAAT---------GCCGTTTAA----------------------------------------TCTGCAAAACTAATGAATCGGTCAGCCTCTAATCCCATTCCACATTTAGTCTCCATTAGTTTGCAAGAACTAATCGATAGAATCGATAATCGATGCATCGCAAGTCATCCGAGGAA-TTT--TATATTAAACACAATAAAGAAAACTGGACCTGGAAGTTTACCTTTACACGTTTAAATGCTTGTTTTTAATTTTTGCATATGTAATTTATGCATATATCATTTAATTATTATACAAAATTAAATTAATTATATATTCTAGTTGCAGCTCAAGTCTCCATGTGCTGCTGTAATAAGCTCCACTCTTTTGAGAAATTGAGCTCGTTGAGATTTGTGGAGATTTGTTCAGCCAAATAAGGTTGAAGCTCTACAGCAGGAGATCTTCCACTCCAACCCATGTAAAGCATCTCCTCATAGAGCTTTCTTTGTGCACTGGGACACTGGAATGTTTTTA-GAGTCCAAGTAAAGGCGAA---------TATAATAAATAAGAACATCCAATACAATCGTGTTTGAGGGAACAGTTTGGGGAAGAGCCACACATGGTATATATCGAAGTCAGGCAGGTGTCCCAATACTTTAGACCATATTGACCATGTGTGTGTGTGTGTGTGTGTGTGTGTGTAATAAGT

case1038
>Sa_scaffold1286_2836_3333
 ---------------------------------------------------------------------------------------------------------------------------------------AGAAAATATGATGCCATGCAACGCAAAATGTTAGATAGATTTTTTCTTTGGCTCAGACACACAGTAAACCATCAATTTACTTAAGTGCCTTCTGACTTGACGCATGGCCCCTTTTACAAACAGGCCTTTATAGTGCAAAATAAAG--GAAAAATTATAAATATGTAAAATTAAACCTGATGCTCTTTTTCTGTTCTGTGTGCAGGAAGTTACATCTCTACCTCTGCTTAATAGTGTTAGTCTTAGTCTTCGTAGTGTTTTAATGCGTCTTAATCACGCTGAGAGAATGCGCTCGAGAAACAGTTTAGCGAGGAAAAATCAATCTACATATAAAATATTGGTCACAAATTATTGGT-AAAAAAATAGCGCATCTACTAAAATGTATATATAAATAATTTTTTTTACCAATGCAAGTGTGTAAAAAAAAAAACTATTAATTGCAAAACAAATGGCAACGTGTACTACACTTTTTTTTAATCGATGCATCACGTTCATTAACTT------------------------------------------------------------------------------------------------------------------------------------------------------------------------------------------------------------------------------------------------------------------------------------------------------------------------------------------------------------------------------------------------------------------------------------------------------------------------------------------------------------------------------------------------------------------------------------------------------------------------------------------------------------------------------------------------------------------------------------------------------------------------------------------------------------------------------------------------------------------------------------------------------------------------------------------------------------------------------------------------------------------------------------------------------------------------
 >Sa_scaffold1286_2836_4233
 ---------------------------------------------------------------------------------------------------------------------------------------AGAAAATATGATGCCATGCAACGCAAAATGTTAGATAGATTTTTTCTTTGGCTCAGACACACAGTAAACCATCAATTTACTTAAGTGCCTTCTGACTTGACGCATGGCCCCTTTTACAAACAGGCCTTTATAGTGCAAAATAAAG--GAAAAATTATAAATATGTAAAATTAAACCTGATGCTCTTTTTCTGTTCTGTGTGCAGGAAGTTACATCTCTACCTCTGCTTAATAGTGTTAGTCTTAGTCTTCGTAGTGTTTTAATGCGTCTTAATCACGCTGAGAGAATGCGCTCGAGAAACAGTTTAGCGAGGAAAAATCAATCTACATATAAAATATTGGTCACAAATTATTGGT-AAAAAAATAGCGCATCTACTAAAATGTATATATAAATAATTTTTTTTACCAATGCAAGTGTGTAAAAAAAAAAACTATTAATTGCAAAACAAATGGCAACGTGTACTACACTTTTTTTTAATCGATGCATCACGTTCATTAACTTGTGCTTCTT-TCTTGATATTTACATGGCTCACTGTCACACTCACTTCTTTAGCGCTTTGTTGGTCAGGAGTGTGG-------------------------------ATGTGCACGCTTTTAAGCTTAAACGATACAAGCCCACATGCTAATGCCAAGCTCTGGAAACGATCAAAGGAAACCTATGATGACGGCCAGATCTTTTTGGATCTCAATGAATGTGTCAACTAAAAATCAACATGGCTGCTAACATCAGTCTGGGACTTTTAATAGAAGCCTCTGGTTGATTCAAGCTGAACATACACATACACATACACACACACACACACACACACACACACAGAACAACCCACATAAGTCCATAAAAATCAAGCAGTGGTTAAAATGTCACTTGGAACCAAGTAGCTGTGGTTTCTGTCTCAGGGTAGAATGGAAACTTTCCATCGCGACACGAACATCTGAGACCGATGAAACACAACGCCATCTCTCACTCCTACACAACACACACAGTCGCAAGGCCTGGCCTTCAAGGATATCAACAGCTAACAGCCATTCAGCATGCTGACACTGTGTAAATACATGTCTTTCATGCAGGGCCTTCCTGCCTTCCCTCCTTCTCTCTATGTAATAGAAACACCCACATGAGGGATGAGACTGCTNNNNNNNNNNNNNNNNNNNNNNNNNNNNNNNNNNNNNNNNNNNNNNNNNNNNNNNNNNNNNNNNNNNNNNNNNNNNNNNCCTGACATCAAAAATGCAGATTAAGATGGAGACATGCAGTCTTTCATCACATTCCTCTTCCTCCTCAATGCTTCACTGTAACAGACAGCACCACATTCCCGTCATTCCACCTCCTCACACTCACATCTGGAAGACCTCAGGCTGAAAGCCAGCGCGTTTCCTCCGGCGCTCCTGTGGTATTGCACAGGCTGGGACA----------------------------------------------------------------------------------------------------
 >Sa_chr20_23891451_23892762
 ------------------------------------ACTAATATGGGGAAACGTCGTGCAGCGAAAGCCAATGAGGGTGAAGACTTTTGTCCCAGTTTTACGAAAGGGACATAAATGACAAATAAGTTGTTACTAAGAAAATATGATGCCATGCAACGCAAAATGTTAGATAGATTTTTTCTTTGGCTCAGACACACAGTAAACCATCAATTTACTTAAGTGCCTTCTGACTTGACGCATGGCCCCTTTTACAAACAGGCCTTTATAGTGCAAAATAAAG--GAAAAATTAGAAATATATAAAATTAAACCTGATGCTCTTTTTCTGTTCTGTGTGCAGGAAGTTACATCTCTACCTCTGCTTAATAGTGTTAGTCTTTATCTTCGTAGTGTTTTAATGCGTCTTATTCACACTGAGAGAATGCGCTCGAGAAACAGTTTAGCGAGGAAAAATCAATCTACATATAAAATATTGGTCACAAATTATTGGT-AAAAAAA------------------------ATAAATAATTTTTTTTACCAATGCAAGTGTGTAAAAAAAAA--CTATTAATTGCAAAACAAATGGCAACGTGTACCACACTTTTTTTTAATCGATGCATCACGTTCATTAACTTGTGCTTCTT-TCTTGATATTTACATGGCTCACTGTCACACTCACTTCTTTAGCGCTTTGTTGGTCAGGAGTGTTATTACAGGAGGAGATTCTCTACCTTGGAGAATATGTGCATGCTTTTAAGCTTAAACGATACAAGCCCACATGCTAATGCCAAGCTCTGGAAACGATCAAAGGAAACCTATGATGACGGCCAGATCTTTTTGGATCTCAATGAATGTGTCAACTAAAAATCAACATGGCTGCTAACATCAGCCTGGGACTTTTAATAGAAGCCTCTGGTTGATTCAAGCTGAACATACACA------------CACACACACACACACACACACACAGAACAACCCACATAAGTCCATAAAAATCAAGCAGTGGTTAAAATGTCACTTGGAACCAAGTAGCCGTGGTTTCTGTCTCAGGGTAGAATGGAAACTATCCATCGCGACACGAACATCTGAGACCGATGAAACACAACGCCATCTCTCACTCCTACACAACACACACAGTCGCAAGGCCTGGCCTTCGAGGATATCAACAGCTAACAGCCATTCAGCATGCTGACACTGTGTAAATACATGTCTTTCATGC-------------------------------------------------------------------------------AGAGCCTTCCTGCCTTCCCTCCTTCTCTCTATGTAATAGAAACACCCACATGAGGGATGAGACTGCTCCTGACATCAAAAATGCAGATTAAGATGGAGACATGCAGTCTTTCATCACATTCCTCTTCCTCCTCAATGCTTCACTGTAACAGACAGCACCACATTCCCGTCATTCCACCTCCTCACACTCACATCTGGAAGACCTCAGGCTGAAAGCCGGCGCGTTTCCTCCGGCGCTCCCGTGGTATTGCACAGGCTGGGACAGTTGTGTAAAACGGCATGTGATGCAAATTGGGCAAAAGATTCGCACCGCAAGAAAAAGGGGAGGGACCACCTGGGGACTTTTTTTTAAAGGCTGAACCGA
 >Sa_scaffold1286_2804_3333
 -----------------------------------------------------------------------------------------------------GCCATGCAAATTCATGC--AATATGATGCAATGGAGAAAATATGATGCCATGCAACGCAAAATGTTAGATAGATTTTTTCTTTGGCTCAGACACACAGTAAACCATCAATTTACTTAAGTGCCTTCTGACTTGACGCATGGCCCCTTTTACAAACAGGCCTTTATAGTGCAAAATAAAG--GAAAAATTATAAATATGTAAAATTAAACCTGATGCTCTTTTTCTGTTCTGTGTGCAGGAAGTTACATCTCTACCTCTGCTTAATAGTGTTAGTCTTAGTCTTCGTAGTGTTTTAATGCGTCTTAATCACGCTGAGAGAATGCGCTCGAGAAACAGTTTAGCGAGGAAAAATCAATCTACATATAAAATATTGGTCACAAATTATTGGT-AAAAAAATAGCGCATCTACTAAAATGTATATATAAATAATTTTTTTTACCAATGCAAGTGTGTAAAAAAAAAAACTATTAATTGCAAAACAAATGGCAACGTGTACTACACTTTTTTTTAATCGATGCATCACGTTCATTAACTT------------------------------------------------------------------------------------------------------------------------------------------------------------------------------------------------------------------------------------------------------------------------------------------------------------------------------------------------------------------------------------------------------------------------------------------------------------------------------------------------------------------------------------------------------------------------------------------------------------------------------------------------------------------------------------------------------------------------------------------------------------------------------------------------------------------------------------------------------------------------------------------------------------------------------------------------------------------------------------------------------------------------------------------------------------------------
 >Sm_chr12_5412951_5413478_rev
 AGTTGTTACTGTATATACATTAGGGATGTGCGTCTCCATAATTGAGGTCGATGCGATTCGTGACGATACAATAAAGATATGAAGCAGT-TACCGGTGCGATGCCATGCGAATCCATGC--AATATGATGCAATGGAGAAAATATGATGCCATGCAATGCAAAATGTTAGATAGATTTTTTCTTTGGCTCAGACACACAGTAAACCATCAATTTACTTAAGTGCCTTCTGACTTGACGCATGGCCCCTTTTACAAACAGGCCTTTATAGTGCAAAAAAAAAAAGAAAAATTATAAATACATTAAATTAAACCTGATGCTCTTTTTCTGTTCTGTCTGCAGGAAGTTACATCTTTATCTCTGCTTAGTAGTGTTCGTCTTAGTCTATGTAGTGTTTTAATGCGTCTTATTCACGCTGAGAGAATGCGCTCGAGAAACAGTTTAGCGAGGAGAAATCAATCTACATATAAAATATTGGTCACAAATTATTGGTCAAAAAAATAGCGCATCAACTAATAATTATATATAAATACATTTTTTTACCAATGCAAATGTGTCAAAAAACAA----TGAATTGCAAAACAAATGGCAACTTGTACCACACTTTTTTT-AATCGATGCATCACGTTCATTAACTTTTAGACCAAATCGGTGAATCTTAACATTTCAATTAAACAATAA-----TAAGCTTTAAATCGATCAGCAAAAAGACCA------------------------GAACACAGACATTACACTGGGTAGTG----------------------------------------------------------------------------------------------------------------------------------------------------------------------------------------------------------------------------------------------------------------------------------------------------------------------------------------------------------------------------------------------------------------------------------------------------------------------------------------------------------------------------------------------------------------------------------------------------------------------------------------------------------------------------------------------------------------------------------------------------------------------------------------------------------------------------------------------------------------------------------------------------------------------------------------

case1039
>Sa_scaffold4771_171959_172695
 ----------------------------------------------------------------------------------------------------------------------------------------------------------------------------------------AAGTCTCTCTAGGTCGTACCAGAGGCCTCAGTTAAGGAAATGTGTGTTTTTCCCCTAAGATTGCTCAGCAAGGGAAGCATGATATGCTGCAATAGCAGACACGTACACCTGTAGGCTGGAGGGAGACAACCCTTTGGCGAACTGTTTTTGAAGGAACC-----------------GGGCAGTTAACTGGATCTAACTTAGGGGCCACAGCTTCCAGGTATGGGTGAAATAGATTGCCCCCTGCCTGAGACAGGAGATCCCACCTAAGAGGATTCTCCCAGGAAGGATGTTCGAGAAGGGCTACCAGAAGAAGATGGAATCCGTCCCAGCAAACTTTTTACAGAGTGGGCTTCTGAACCGAGATGAGGAAGGAGAAAGGAACGTGCCCTTCTCTGTTCCTTCTGCCAGATCCATTTGTGAAACCCACGACCTTAACCGCCGTTTCGGCTCAGCAGAAGCGGGGCCAGAACCGCGAGGAACGCTAACGTAAGCGTCCTTCTTTGCGGAGCGTATGCATAGACAAGCGTACACAGTGCAGGCAGTCAGCTCCCTCGAGAGCCGACCGAGC---------CCCAAACAAGTGACATCCTCCCACCTGTGATAAAGCAGGAGCAAGGAGAAACGCACAGCCTGGAGTATTACTTGTTCTTTTTACCTTCTAACCTTCTTACCTTTCCTTAAGCAACCAGACACACACCCACAGATTATATACCTGGTCCAGAGCATAGTTACGCTGAGGCGTTCCCAAAGCGGCATTG----------------------------------------------------------------------------------------------------------------------------------------------------------------------------------------------------------------------------------------------------------------------------------------------------------------------------------------------------------------------------------------------------------------------------------------------------------------------------------------------------------------------------------------------------------------------------------------------------------------------------------------------------------------------
 >Sa_scaffold4771_171959_173242
 ----------------------------------------------------------------------------------------------------------------------------------------------------------------------------------------AAGTCTCTCTAGGTCGTACCAGAGGCCTCAGTTAAGGAAATGTGTGTTTTTCCCCTAAGATTGCTCAGCAAGGGAAGCATGATATGCTGCAATAGCAGACACGTACACCTGTAGGCTGGAGGGAGACAACCCTTTGGCGAACTGTTTTTGAAGGAACC-----------------GGGCAGTTAACTGGATCTAACTTAGGGGCCACAGCTTCCAGGTATGGGTGAAATAGATTGCCCCCTGCCTGAGACAGGAGATCCCACCTAAGAGGATTCTCCCAGGAAGGATGTTCGAGAAGGGCTACCAGAAGAAGATGGAATCCGTCCCAGCAAACTTTTTACAGAGTGGGCTTCTGAACCGAGATGAGGAAGGAGAAAGGAACGTGCCCTTCTCTGTTCCTTCTGCCAGATCCATTTGTGAAACCCACGACCTTAACCGCCGTTTCGGCTCAGCAGAAGCGGGGCCAGAACCGCGAGGAACGCTAACGTAAGCGTCCTTCTTTGCGGAGCGTATGCATAGACAAGCGTACACAGTGCAGGCAGTCAGCTCCCTCGAGAGCCGACCGAGC---------CCCAAACAAGTGACATCCTCCCACCTGTGATAAAGCAGGAGCAAGGAGAAACGCACAGCCTGGAGTATTACTTGTTCTTTTTACCTTCTAACCTTCTTACCTTTCCTTAAGCAACCAGACACACACCCACAGATTATATACCTGGTCCAGAGCATAGTTACGCTGAGGCGTTCCCAAAGCGGCATTGCCGCAGCTCGAGTTCCTGAANNNNNNNNNNNNNNNNNNNNNNNNNNNNNNNNNNNNNNNNNNNNNNNNNNNNNNNNAGCGTTGACGCAGCTTGAGTTCCTGAAGGGGAATCACCGCGAGCACCCTCCAAAATCTAGTGAAGCATCTTCCCAGAAATGTGGAGGTTATTATAACAGCAAATGGTAGAAGGAATTCATATGTAATGATATAACTTTTAAAAAACACATTCAACACTCTCACAGTTCTTCATTGAGACACCAATTTTTTGAATGACTTCAGCANTATTGAGACAACAATTTTTTGAATGACTTCAGCATTTTTATTCACAGTGCTCCTACGAGTGGAGCGAAGCTCTCAGTGCAGAGCTTCAGTAGTTTATTTGTCTGACGCAGGGACACGGAGCTCGGAGGACCGATAGGTGTAGACTTTCTTCCATGTGTTGACTGAGAGAACAACATCCTCTCCTCCTCCACATGGACCCAATTATCTGTTCCTGCTTCTGAAGCTGCTCAAGCCAAAGACCTTGCAATCACAACACACACACACAC---------------------------------------------------------------------------------------------------
 >Sa_chr53_14160080_14161259_rev
 -----------------------------------------------------------------------------------GAAAGGCACTGGCCATGCTTGGGGTAAACTCCAAAAGAGAGGGTGCTACGGAAAGGACCTGAAGGTCCCCAAC-TCTCTTCAGAGAAGAGAAGGCCAGAAGAAGTCTCTCTAGGTCGTACCAGAGGCCTCAGTTAAGCAAATGTGTGTTTTTCCCCTAAGATTGCTCAGCAAGGGGAGCATGATATGCCGCAATAGCAGACACGTACACCTGTAGGGTGGAGGGAGACAACCCTTTGGCGAACTGTTTTTGAAGGAATTCCAGCACTGGACCAATGGGGCAGTTAACTAGATCTAACTTAGGGGCCACAGCCTCCAGGTATGGGTGAAATAAAGTGCCCCCTGCCTGAGAGAGGAGATCCCACCTAAGAGGATTCTCCCAGGAAGGATGTTCGAGAAGGGCTACCAGAAGAAGATGGAATCCGTCCCAGCAAACTTTTTACAGAGTGGGCTTCTGAACCGAGATGAGGAAGGAGAAAGGAACGTGCCCTTCTCTGTTCCTTCTGCCAGATCCATTTGTGAAACCCACGACCTTAACCGCCGTTTCGGCTCAGCAGAAGCGGGGCCAGAACCGCGAGGAACGCTAACGTAAGCGTCCTTCTTTGCGGAGCGTTTGCATAGACAAGCGTACACAGTGCAGGCAGTCAACTCCCTCGAGAGCCGACCGAGC---------CCCAAACAAGTGACATCCTCCCGCCTGTGATAAAGCATGAGCAAGGAGAAACCCACAGCCTGGAGTATTACTTGTTCTTTTTACCTTCTAACCTTCTTACCTTTCCTTAAGGAAACAGACACACAC-------------------------------------------------------------------------------------ACAGATTATACACCTGGTTCAGAGCATAGTTACGCTGAGGCATTCCCAAAGCGGCATTGCCGCAGCTCGAGTTCCTGAAGGGGAATCACCGCGAGCACCCTCCAAAATCTAGTGAAGCATCTTCCCAGAAATGTGGAAGTTATTATAACAGCAAATGGTAGAAGGAATTCATATGTAATAAAATAACTATTAAAAA-CACATTCAACACTCTCACAGTTCTTCATTGAGACACCAATTTTTTGAATG-----------------------------------ACTTCAGCATTTTTATTCACAGTGCTCCTACGAGTGGAGCGAAGCTCTCAGTCCAGAGCTTCAGTAGTTTATTTGTCTGACGCAGGGACACGGAGCTCGGAGGACCGATAGGTGTAGACTTTCTTCCATGTGTTGACTGAGAGAACAACATCCTCTCCTCCTCCACATGGACCCAATTATCTGTTCCTGCTTCTGAAGCTGCTCAAGCCAAAGACCTTGCAATCACAACACACACACACACACACACACACACACACACACACACACACACACACACACACACACACACACAGGACACAGGCCAACAAGGCGACATGGAAACTCTAATGACTACCAGGTG
 >Sa_scaffold4771_171874_172695
 ---------------------------------------------------------------------------------------------------GGCTGTAAGAAACCTCAAGGGCATCTCAGCAAGGACTCAAAGGGAGGCTTGGATAGGGCCTCAACAAACATGGGCAGATCCCACAAAGTCTCTCTAGGTCGTACCAGAGGCCTCAGTTAAGGAAATGTGTGTTTTTCCCCTAAGATTGCTCAGCAAGGGAAGCATGATATGCTGCAATAGCAGACACGTACACCTGTAGGCTGGAGGGAGACAACCCTTTGGCGAACTGTTTTTGAAGGAA-----------------CCGGGCAGTTAACTGGATCTAACTTAGGGGCCACAGCTTCCAGGTATGGGTGAAATAGATTGCCCCCTGCCTGAGACAGGAGATCCCACCTAAGAGGATTCTCCCAGGAAGGATGTTCGAGAAGGGCTACCAGAAGAAGATGGAATCCGTCCCAGCAAACTTTTTACAGAGTGGGCTTCTGAACCGAGATGAGGAAGGAGAAAGGAACGTGCCCTTCTCTGTTCCTTCTGCCAGATCCATTTGTGAAACCCACGACCTTAACCGCCGTTTCGGCTCAGCAGAAGCGGGGCCAGAACCGCGAGGAACGCTAACGTAAGCGTCCTTCTTTGCGGAGCGTATGCATAGACAAGCGTACACAGTGCAGGCAGTCAGCTCCCTCGAGAGCCGACCGAGC---------CCCAAACAAGTGACATCCTCCCACCTGTGATAAAGCAGGAGCAAGGAGAAACGCACAGCCTGGAGTATTACTTGTTCTTTTTACCTTCTAACCTTCTTACCTTTCCTTAAGCAACCAGACACACACCC-----------------------------------------------------------------------------------ACAGATTATATACCTGGTCCAGAGCATAGTTACGCTGAGGCGTTCCCAAAGCGGCATTG-----------------------------------------------------------------------------------------------------------------------------------------------------------------------------------------------------------------------------------------------------------------------------------------------------------------------------------------------------------------------------------------------------------------------------------------------------------------------------------------------------------------------------------------------------------------------------------
 >Sm_chr52_3249296_3250141
 CATGCTTGGGGTAAACTCCAGAAGAGAGGGTGTTACGGAAAGGACCTGAAGGTCCCCAAATCTCTTCAGAGAAGAGACGGCCAGAAGAAAAGCAGTCTTGGCTGTGAGAAACCTCAAGGGCATCTCAGCAAGGACTCAAAGGGAGGCTTGGATAGGGCCTCAACAACCATGGGCAGATCCCACGAAGTGTCTCTAGGTTGTACCAGAGGCCTCAGTAAAGGAAATGTGTGTTTTTCCCCTAAGATTGCTCAGCAAGAGGAGCATTATATGCCGCAATAGCAGACACGTACACCTGTAGGGTGGAGGGAGACAACCCTTTGGCGAACTGTTTTTGAAGGAATTCCAGCACTGGACCAACCGGGCAGTTAACTGGATCTAACTTAGGGCCCACAGCCTCCAGGTATGGGTGAAATAGAGTGCCCCCTGTCTGAGAGAGGAGATCCCACCTGAGAGGATTCTCCCAGGAAGGATGTTCGAGAAGGGCTACCAGAAGAAGATGGAATCCGTCCCAGCAAACCTTTTACAGAGTGGGCTTCTGAACCGAGATGGGGAAGGAGAAATGAACGGGCCCTTTTCTGTTCATTCTGCCAGATCCATTTGTGAAACCCACGACCTTAACCGCCGCTTCGCCTCGGCAGAAGCGGGGCCAGAACCGCAAGGAACGCTAACGTGAGCATCCTTCTTTGCGGAGCGTATGCATAGACAAGCATACACAATGCAGGCAGTCAGCTCCCTCGAGAGCCGACCGAGCATGCTCCGCCCCAAACAAGTGACATCCTCCCGCCTGTGATAAAGCAGGAGCAAGGAGAAACGCACAGCCTGGAGTATTACTTGTTCTTTTTACCTTCTAACCTTCTTACCTTTCCTTAAGGAAACAGACACACAC-------------------------------------------------------------------------------------ACAGATTATACACCTGGTTCAGAGCGTAGTTACGCTGAGGCGTTCCCAAAGCGGCGTTG----------AGTTCCTGAAGGAGAATCACCGCAAGCGCCCTCCATAATCTAGTCAAACATCTTCCCAGAAGTGTGGAGGTTATTATAACAGCAAATGGTAGAAGGAATT---------------------------------------------------------------------------------------------------------------------------------------------------------------------------------------------------------------------------------------------------------------------------------------------------------------------------------------------------------------------------------------------------------------------------------------------------------------------

case103
>Sa_scaffold2864_20530_20736
 -----------------------------------------------------------------------------------------------------------------------------------------------------------------------GTGTGTGTGTGTGTGTGTGTGTGTGTGTGTGTGTGTGGTCCAAGAAAAGAAATGCACTATTGTTTGCTCCTGCTGTCCGAGTGATGAAAGGCCCAGTGCATGCTGGGAGAGCGGCGCGGCGGCGGCGAAGGAACAGAAGGAGCTTTTTTT-CAGTGCCACATGCTCTCATTGACTCCGATTGCACTACTACTTACACACACACACACA-----------------------------------------------------------------------------------------------------------------------------------------------------------------------------------------------------------------------------------------------------------------------------------------------------------------------------------------------------------------------------------------------------------------------------------------------------------------------------------------------------------------------------------------------------------------------------
 >Sa_scaffold2864_20530_21194
 -----------------------------------------------------------------------------------------------------------------------------------------------------------------------GTGTGTGTGTGTGTGTGTGTGTGTGTGTGTGTGTGTGGTCCAAGAAAAGAAATGCACTATTGTTTGCTCCTGCTGTCCGAGTGATGAAAGGCCCAGTGCATGCTGGGAGAGCGGCGCGGCGGCGGCGAAGGAACAGAAGGAGCTTTTTTT-CAGTGCCACATGCTCTCATTGACTCCGATTGCACTACTACTTACACACACACACACANNNNNNNNNNNNNNNNNNNNNNNNNNNNNNNNNNNNNNNNNNNNNNNNNNNNNNNNNNNNNNNNNNNNNNNNNNNNNNNNNNTATGGAAACAGCTGTGTTTCGATTCTCTTTGGAGAACAGACGCTTTTCACTGCAGCTTCATTCACATCCAAACCTTTCATCTTTCTTTATTCTACAAACACGACTCTAAAGAAATCGATGACTGATGACAGATTGATGATTTTCAAATCGTTAAAACGCATTTTATTCACGGTAAAAGAAAAAAATGGCTGAACTGAGAAAATGTAGCATTTTAAAGAGAAAAAAAAACAAGATCATTTTCTATTTGATGGCTGCAACACGTCTNTCGATTTGATGGCTGCAACACGTCTCAAAAAAGTCTGGAGAAAGTGTGTGTCATTAAAATGAAACGGTTGGAGAAACGTTTTGTAATAAATGAGGTTTGCCAACAGGGCAG---------------------------------------------------------------------------------------------------
 >Sa_chr49_659949_660561_rev
 -------------------------------------------------------------------CTCATTTCATATTTTTCTTCTCTTTTTTCACCCTTGTCTGATGAAGCAAATATTTGTCCTCATTTGACCCCCGTGTGTGTGTGTGTGTGTGTGTGTGTGTGTGTGTGTGTGTGTGTGTGTGTGTGTGTGTGTGTGTGGTCCAAGAAAAGAAATGCACTATTGTTTGCTCCTGCTGTCCGAGTGATGAAAGGCCCAGTGCATGCTGGGAGAGCGGCGCGGCGGCGGCGAAGGAACAGAAGGAGCTTTTTTT-CAGTGCCACATGCTCTCATTGACTCCGATTGCACTACTACTTACACACACACACACACGATACACTGTGCACATATATACACAACTTACACACACACATAAAAAAACACACAAT--------------------------ATGGAAACAGCTGTGTTTCGATTCTCTTTGGAGAACAGATGCTTTTCACTGCAGCTTCATTCACATCCAAACCTTTCATCTTTCTTTATTCTACAAACACGACTCTAAAGAAATCGATGACTGATGACAGATTGATGATTTTCAAATCGTTAAAACGCATTTTATTCACGGTAAAAGAAAAAAATGGCTGAACTGAGAAAATGTAGCATTTTAAGGAAAAAAAAAAACAAGATCATTTTC--------------------------GATTTGATGGCTGTAACACGTCTCAAAAAAGTCTGGAGAAAGTGTGTGTCATTAAAATGAAACGGTTGGAGAAACGTTTTGTAAATAATGAGGTTTGCCAACAGGGCAGTGAAATGATTAGCTATAAATAATGTATCTTAGAAAGGCGGAGGTTCATCAAAGCCGCGTCTACAAAGTGTGGAACAGTTTCACAATCATGTTCCTCAAC
 >Sa_scaffold2864_20468_20736
 ---------------------------------------------------------------------------------------------------ATTTTTCTTCTCTTTTTTCACCCTTGTCTGATGAAGCAAATATTTGTCCTCATTTGACCCCCGTGTGTGTGTGTGTGTGTGTGTGTGTGTGTGTGTGTG------GTCCAAGAAAAGAAATGCACTATTGTTTGCTCCTGCTGTCCGAGTGATGAAAGGCCCAGTGCATGCTGGGAGAGCGGCGCGGCGGCGGCGAAGGAACAGAAGGAGCTTTTTTT-CAGTGCCACATGCTCTCATTGACTCCGATTGCACTACTACTTACACACACACACACA-----------------------------------------------------------------------------------------------------------------------------------------------------------------------------------------------------------------------------------------------------------------------------------------------------------------------------------------------------------------------------------------------------------------------------------------------------------------------------------------------------------------------------------------------------------------------------
 >Sm_chr45_4132812_4133087
 TGCAACTACGCTCTTTCTACCTTTTCATCATCTTCCCTCCTTCCTCTATTCTCCTCTGCTCTCCTTTTACTTCCTATCCCTCTCTCGCTCTCATTTCATATTTTTCTTCTCTTTTTTCACCCTTGTCTGATGAAGCAAATATTTGTCCTCATTTGACCCCCGTGTGTGTGTGTGTGTGTGTGTGTGTGTGTGTGTGTGTGTGTGGTCCAAGAAAAGAAATGCACTATTGTTTGCTCCTGCTGTCCGAGTGATGAAAGGCCCAGTGCATGCTGGGAGAGCGGCGCGGCGGCGGCGAAGGAACAGAAGGAGCTTTTTTTTCAGTGCCACATGCTCTCATTGACTCCGATTGCACTACTACTTACACACACACACACACACACACACACACACACACACACACACGATACACTGTGCACATATATACACAACTCACACATACACACTGTACACACACACAT-CAAAAACACACATTATG------------------------------------------------------------------------------------------------------------------------------------------------------------------------------------------------------------------------------------------------------------------------------------------------------------------------------------------------------------------------------------------------------------------------------------------------------------------------

case1040
>Sa_scaffold5448_33690_33765
 -----------------------------------------------------------------------------------------------------------------------------------------------------------------------------------------------------------------------------------------------------------------------------------------------------------------------------------------------------------------------------------------------------------------------------------------------------------------------------------------------------------------------------------------------------------------------------------------------------------------------------------------------------------------------------------------------------------------------------------------------------------------------------------------------------------------------------------------------------------------------------------------------------------------------------------------------------------------------------------------------------------------------------------------------------------------------------------------------------------------------------------------------------------------------------------------------------------------------------------------------------------------------------------------------------------------------------------------------------------------------------------------------------------------------------------------------------------------------------------------------------------------------------------------------------------------------------------------------------------------------------------------------------------------------------------------------------------------------------------------------------------------------------------------------------------------------------------------------------------------------------------------------------------------------------------------------------------------------------------------------------------------------------------------------------------------------------------------------------------------------------------------------------------------------------------------------------------------------------------------------------------------------------------------------------------------------------------------------------------------------------------------------------------------------------------AAAATAAATAAATAAATAGATAGATAGATAGATAGATAGATAGATAGATAGATAGATAGATAGATAGATAGATAGA----------------------------------------------------------------------------------------------------
 >Sa_scaffold5448_31456_33765
 ----------------------------------------------------------------------------------------------------AGATGCAGAACAGGAGGGAAGATGTTAGCAGACTGCCTCACACCCACAGTCAGACCTGGAGGTGGAAGCTTAATAGTTTGGGGCCGTTTTGGAGCAGGGAATGTTGGAAAATTATTCCAGATGAAAGGAACACTGAACCAAGATGGTTACGATTCCATACTTCTATACCATGCAATTCTGCCTGGACTGAGGCTAATTAAACCAACTTCACGATACAACAAGACAATGACCCAAAGCATTAATCTAAGCTCTGTAAACGTTATTTAGAGAATAAACAGTCGGCTGGAGTTTTATCTCTTACATGGAATGGCCTGCCCAGCCACTGCATCTAATTCCTAATGAACTGCTTTGGGATGAACTGGATAACAAGGTCATAAATAAATCTTCAACAAGCAAAGAACTCTTTTGGCATGTTGTACAAAAGGTACAGCAAAGTATTACAGCTGAATGTATGGAGAAACAAACTGTCCAGATGCCAAGAGCATGTAAAACTATTATTCATGCTAAGGGAGGATTTTTCAATGGAAATAAACTGGAACATCTGTACATTTATATATTTGTTTGGTCAAAGTAAATCTCAGTTAAATTACCTATTTTGTCACATATAAATAAAAGACAAGGTGTTTCCAAACTTTTCATAGGCAGTGTATGTTTACAAGTCTTACGGTTTTGATATTAATAAAAAAGAAAAAGAAAAAGANCATTACAGTTTTGATATTAATAAAAAAGAAAAAGAAAAAGAAAATAAAAAAAAAATGTCTCAAATATCGTCCCGAAAAATTCGTATCTGAAACTTCTGACTGATTTGAATTTTAACTTGAGCCTATTTACAAATAAAATAACTACATAATGACACCTTTTTCCAATTTAATAGAAATGGTAGGAAAATGGGACTAGAAACAAAATATTTTTCATAACAAAAAAAAAGAAAAACGTGTTTAAGGTAAAAAGCTTTGGGGTGGTGGTTGTGGTCTAATTGGTTTTAATTCACTGCAGCGCTGCTGTGAACACAGAGGCTGGTGGCATTGTGATTGTGCCGCTGGTTAATTCAGTGTCCGCGTGGTCCCATATGGCTCAGGCTTTATAACAGCCCCCTAAGGGAAAGAGAGAAAGCATTTGGCTCACAGCACATTGTTCTTGTGGCATTCAGTCTATGTGTGTGAGGAGGGAGCAATCGAAGTGTGTGCATAGATTGGAGTCCCAACCTTAATCTGACATTTCCCAAAGGACTCACCAAGGCTAGAGGTAAAAAGGGGAAAGGGGGTTTCCTCAAAACTTCACCCGTGAACGACCTGTAACGTGGCCCTTCCCCCTCTAATACATTTCTGCCCACGTGCCTAGAAGGCATGCCCAAAATCTGTCTATTGTCTCGGATGTGAACAAGGTGCTGCCTCTACACAAATACCAACCCACATGCATCAGACTGCATCAGACCATACATGCATAAATCACATTAAAGTATGATTCAAAGTGTTTCGAGCGAGGAGGTATTGTGTAAGAAGAGACTAGAGTTTCCAGTTCAGGTTCTCTGTACGTTCATCTTTCTCACATTGATTGCTTGGCCTCGTTCACCTTTCCAAATGTACTCTATCTTCACTAAATTCACCGTGGGCCTGTATCGTTGATGCCCTAATTTAAATAATGCTAAATGTAGGAAGCTATCAGACTCCGATTGCCTATCGATCTAACACTATAAATAAAACACCTCATTAGCGTTTGAGACAGATTCGCTTCGAACTGCATACAAGCCTAAAAACAGACCCGGCTGCCCCCCAGCAGGTGAGATTTAAGGGGCTNCACTGCACCACAGCAGGTGAGATTTAAGGGGCTTTTTGAGACATTTAGAAGCATTTAAAATGCCTTAGCGCGTACTCTTTATGCAGTAGGCTTTAACTGCTGAATCACTGAGCCATTGCTCTCTACTGTGGTTTTCTAAAACACTGGTAGGGACTGTTTCGATCCACTCGGAATGCAGACAGAGGGAATGTTCAGCAGAGCAATGAAAAAATTCGTAGACCATGAGCACATTTTCCCATAACGGACATTAAAAGTGCAATGTTGGATAATTAGAAATGCTAGACTTGCTAACTGTGCACAGCATGAGGTGTTAAATGCTAAGCTTTACTATATATTGTG-ACATTTCAGACGCAATTGCTCATCCTATAAATCTCATATTACAAGGCAGACAG----ACAGACAGAGAGACAGACAAACATAATGGATAGATTGAAAGGATTAAAATAAATAAATAAATAGATAGATAGATAGATAGATAGATAGATAGATAGATAGATAGATAGATAGATAGATAGA----------------------------------------------------------------------------------------------------
 >Sa_chr11_4515787_4518023_rev
 AAAGGCAAAGGCAGATGAGGATTGGACAGTGAATGACTGGAAGAAAGTTGACAAATAAGATCAAATGTGATATTTTGGCTCTAACAGAAAAACTTCTGTAAGATGCAGAACAGGAGGGAAGATGTTAGCAGACTGCCTCACACCCACAGTCAGACATGGAGGTGGAAGCTTAATAGTTTGGGGCCGTTTTGGAGCAGGGACGGTTGGAAACTTATTCCAGATGAAAGGAACACTGAACCAAGATGGTTACGATTCCATACTTCTATACCATGCAATTCTGCCTGGACTGAGGCTAATTTAACCAACTTCACGATACAACAAGACAATGACCCAAAGCATTAATCTAAGCTCTGTAAACGTTATTTAGAGAACAAACAGTCGGCTGGAGTGTTATCTCTTACATGGAATGGCCTGCCCAGCCACTGCATCTAATTCCTAATGAACTGCTCTGGGATGAACTGGATAACAAGGTCATAAATAAATCTTCAACAAGCAAAGAACTCTTTTGGCATGTTGTACAAAAGGTACAGCAAAGTATTACAGCTGAATGTATGGAGAAACAAACTGTCCAGATGCCAAGAGCATGTAAAACTATTATTCATGCTAAGGGAGGATTTTTCAATGGAAATAAACTGGAACATCTGTACATTTATATATTTGTTTGGTCAAAGTAAATCTCAGTTAAATTACCTATTTTGTCACATATAAATAAAAGACTAGGTGTTTCCAAACTTTTCATAGGCAGTGTATGTTTACAAG------------------------------------------CATTACAGTTTTGATAATAATAAAAAAGAAAAATAAAAATAAAAGAAAAATAAAATGTCTCAAATATCGTCCCGAAAAATTCGTATCTGAAACTTCTGACTGATTTGAATTTTAACTTGAGCCTATTTACAAATAAAATAACTACATAATGACACCTTTTTCCAATTTAATAGAAATGGTAGGAAAATGGGACTAGAAACAAAATATTTTTCATAACAAAAAAAAAGAAAAACGTGTTTAAGGTAAAAAGCTTTGGGGTGGTGGTTGTGGTCTAATTGGTTTTAATTCACTGCAGCTCTGCTGTGAACACAGAGGCTGGTGGCATTGTGATTGTGCCGCTGGTTAATTCAGTGTCCGCGTGGTCCCATATGGCTCAGGCTTTATAACAGCCCCCTAAGGGAAAGAGAGAAAGCATTTGGCTCACAGCACATTGTTCTTGTGGCATTCAGTCTATGTGTGTGAGGAGGGAGCAATCGAAGTGTGTGCATAGATTGGAGTCCCAACCTTAATCTGACATTTCCCAAAGGACTCACCAAGGCTAGAGGTAAAAAGGGGAAAGGGGGTTTCCTCAAAACTTCACCCGTGAACGACCTGTAACGTGGCCCTTCCCCCTCTAATACATTTCTGCCCACGTGCCTAGAAGGCATGCCCAAAATCTGTCTATTGTCTCGGATGTGAACAAGGTGCTGCCTCTACACAAATACCAACCCACATGCATCAGACTGCATCAGACCATACATGCATAAATCACATTAAAGTATGATTCAAAGTGTTTCGAGCGAGGAGGTATTGTGTAAGAAGAGACTAGAGTTTCCAGTTCAGGTTCTCTGTACGTTCATCTTTCTCACATTGATTGCTTGGCCTCGTTCACCTCTCCAAATGTACTCTATGTTCACTAAATTCACCGTGGGCCTGTATCGTTGATGCCCTAATTTAAATAATGCTAAATGTAGGAAGCTATCAGACTCCGATTGCCTATCGATCTAACACTATAAATAAAACACCTCATTAGCGTTTGAGACAGATTCGCTTCGAACTGCATACAAGCCTAAAAACAGACCCGGCTGCCCCC-----------------------------------AGCAGGTGAGATTTAAGGGGCTTTTTGAGACATTTAGAAGCATTTAAAATGCCTTAGCGCATACTCTTTATGCAGTAGGCTTTAACTGCTGAATCACTGAGCCATTGCTCTCTACTGTGGTTTTCAAAAACACTGGTAGGGACTGTTTCGATCCACTCGGAATGCAGACAGAGGGAATGTTCAGCAGAGCAATGAAAAAATTCGTAGACCATGAGCACATTTTCCCATAACGGACATTAAAAGTGCAATGTTGGATAATTAGCAATGCTAGACTTGCTAACTGTGCACAGCATGAGGTGTTAAATGCTAAGCTTTACTATATATTGTG-ACATTTCAGACGAAATTGCTCATCCCATAAATCTTATATTACAAGACAGACAGGCAGACAGACAGAGAGACAGACAAACATAATAGATAGATTAAAAGGTTTAAAATAAATAAATAAATAGATAGATAGATAGATAGATAGATAGATAGATAGATAGATAGATAGATAGATAGATAGACAGACAGACAGACAGACAGACAGACAGACAGACAAATGAACTGACAGACTTTTATGTTTTC-TTGTAGTCAGTGCATAACTACTATTCCGAACTATGCTG
 >Sa_scaffold5448_33690_33828
 ---------------------------------------------------------------------------------------------------------------------------------------------------------------------------------------------------------------------------------------------------------------------------------------------------------------------------------------------------------------------------------------------------------------------------------------------------------------------------------------------------------------------------------------------------------------------------------------------------------------------------------------------------------------------------------------------------------------------------------------------------------------------------------------------------------------------------------------------------------------------------------------------------------------------------------------------------------------------------------------------------------------------------------------------------------------------------------------------------------------------------------------------------------------------------------------------------------------------------------------------------------------------------------------------------------------------------------------------------------------------------------------------------------------------------------------------------------------------------------------------------------------------------------------------------------------------------------------------------------------------------------------------------------------------------------------------------------------------------------------------------------------------------------------------------------------------------------------------------------------------------------------------------------------------------------------------------------------------------------------------------------------------------------------------------------------------------------------------------------------------------------------------------------------------------------------------------------------------------------------------------------------------------------------------------------------------------------------------------------------AAAATAAATAAATAAATAGATAGATAGATAGATAGATAGATAGATA-GATAGATAGATAGATAGAT---AGATAGATAGATAGATAGATAGATAGATAGATAGATAGATAGATAGATAGATAGATAGATAGATAGATAGATAG-----------------------------------------------------------------------------------------------------
 >Sm_chr18_22679877_22680015
 ---------------------------------------------------------------------------------------------------------------------------------------------------------------------------------------------------------------------------------------------------------------------------------------------------------------------------------------------------------------------------------------------------------------------------------------------------------------------------------------------------------------------------------------------------------------------------------------------------------------------------------------------------------------------------------------------------------------------------------------------------------------------------------------------------------------------------------------------------------------------------------------------------------------------------------------------------------------------------------------------------------------------------------------------------------------------------------------------------------------------------------------------------------------------------------------------------------------------------------------------------------------------------------------------------------------------------------------------------------------------------------------------------------------------------------------------------------------------------------------------------------------------------------------------------------------------------------------------------------------------------------------------------------------------------------------------------------------------------------------------------------------------------------------------------------------------------------------------------------------------------------------------------------------------------------------------------------------------------------------------------------------------------------------------------------------------------------------------------------------------------------------------------------------------------------------------------------------------------------------------------TGTATCATCATGCTGCATCACGTCATAATGT----TATAATGTCATAA-TGTTATGC----CTGTACAGTGTATGCAGACCCAACAGAGTATTTTAGCCAAGTGTTTGAAAATAAATAAATAAATAGATAGATAGATAGATAGATAGATAGATA-GATAGATAGATAGATAGAT---AGATAGATAGATAGATAGATAGATAGATAGATAGATAGATAGATAGATAGATAGATAGATAGATAGATAGATAGGAAAAATACTGTTTTTCTATTTTATTGAAAAAAAAAAAAAAACCACAAACCAATAAAATGTAACTGTTCTAAAAAGGTAACTACCTTCACATCCTTTATG-

case1041
>Sm_scaffold14981_887_1011
 ----------------------------------------------------------------------------------------------------GTTCCTTTCCAAGTCTGTACTTTGTTGCTTGTTAGTCCTAAAGGTCACAAGCGTGTTTATATGTTGTGTGTTGTGTTTTAGACAGATTTAGGTTGAAGGCCAATGCTCCTTCTCTCTTGCTCTCT-------------------------------------------------------------------------------------------------------
 >Sm_scaffold14981_887_1014
 ----------------------------------------------------------------------------------------------------GTTCCTTTCCAAGTCTGTACTTTGTTGCTTGTTAGTCCTAAAGGTCACAAGCGTGTTTATATGTTGTGTGTTGTGTTTTAGACAGATTTAGGTTGAAGGCCAATGCTCCTTCTCTCTTGCTCTCTCTC----------------------------------------------------------------------------------------------------
 >Sm_chr45_14227073_14227193
 -CTCTGTCTCTCTCTGTCTCTCTCTCTCTCACTGTCTCTCTCTCTCTCTCTCTCTCTCTCTCTCTCTCTCTCTCTCTCTCTCTCTCACTCTCATTGTTTGGTTCCTTTCCAAGTCTGTACTTTGTTGCTTGTTAGTCCTAAAGGTCACAAGCGTGTTTATATGTT-------GTGTTTTAGACAGATTTAGGTTGAAGGCCAATGCTCCTTCTCTCTTGCTCTCTCTCTCTTTCTGCTCTCTCTCTCTCTCTCTCTCTCTCTCTCTCTCTCTCTCTGCTCTCTCTCTCTCTCTCTCTCTCTCTCTCTCTCTCTCTCTCTCACTCATTT
 >seq_of_sec2
 ----------------------------------------------------------------------------------------------------GTTCCTTTCCAAGTCTGTACTTTGTTGCTTGTTAGTCCTAAAGGTCACAAGCGTGTTTATATGTTGTGTGTTGTGTTTTAGACAGATTTAGGTTGAAGGCCAATGCTCCTTCTCTCTTGCTCTCT-------------------------------------------------------------------------------------------------------
 >Sa_chr49_9906621_9906745_rev
 TCATTGTAGCCTGTGATATCTCTGTCTCTCCGTCTCTCTCTCTCTCTCTCTCTCTCTCTCTCTCTCTCTCTCTCTCTCTCTCTCTCTCTCTCACTGTTTGGTTCCTTTCCAAGTCTGTACTTTGTTGCTTGTTAGTCCTAAAGGTCACAAGCGTGTTTATATGTTGTGTGTTGTGTTTTAGACAGATCTAGGTTGAAGGCCAATGCTCCTTCTCTCTTGCTCTCTATATGTCTCT-CTCCCTCTCTCTCTCTCTCTCTTTCTCTCTCTCTCTCTCT-CTCTCTCTCTCTCTCTCTCTCTCTCTCTCTCTCTCTCCCCCCCTCTCTC--

case1042
>Sa_scaffold2525_35993_36177
 ------------------------------------------------------------------------------------------------------------------------------------------------------TGGTGGTGATGATAAAATGAAATCTATTAAACAGAAACAGTTTGTGAGCGAACCTTTCTCCTGTGAAACACTTGTCCATGTTCGATGAGCAGAGTGGAGGGAGAACGTCTCAGAGAGAGTTTAGCAGAAGCTGTTCTACGCAGTAGAGGAGTCAGAAACCCTCCCTTAGGACAGAGAGAGAGAGA--------------------------------------------------------------------------------------------------------------------------------------------------------------------------------------------------------------------------------------------------------------------------------
 >Sa_scaffold2525_35993_36349
 ------------------------------------------------------------------------------------------------------------------------------------------------------TGGTGGTGATGATAAAATGAAATCTATTAAACAGAAACAGTTTGTGAGCGAACCTTTCTCCTGTGAAACACTTGTCCATGTTCGATGAGCAGAGTGGAGGGAGAACGTCTCAGAGAGAGTTTAGCAGAAGCTGTTCTACGCAGTAGAGGAGTCAGAAACCCTCCCTTAGGACAGAGAGAGAGAGAGANNNNNNNNNNNNNNNNNNNNNNNNNNNNNNNNNNNNNNNAGACCAGGAGAGAGAGGAATGATGGCACAACATAACATCATTATTTTATTTTTTATAAAAAAGCTTTAAATAAATTAGTGCAGATAAATCGATAAAGTTATTAATTTCAATAGATTGATAGATAAATAAAT----------------------------------------------------------------------------------------------------
 >Sa_chr21_900152_900496
 ---------------------------------------------------TGGTGGTGTTGTTGGTGATGATGATGTTGGTGATGATGGTGGTGTTGGTGGTGATGATGATGTTGGTGATGATGATGATGTTGGTGATGATGATGATGTTGGTGGTGATGATAAAATGAAATCTTTTAAACAGAAACAGTTTGTGAGCGAACCTTTCTCCTGTGAAACACTTGTCCATGTTCGATGAGCAGAGTGGAGGGAGAACGTCTCAGAGAGAGTTTAGCAGAAGCTGTTCTACGCAGTAGAGGAGTCAGAAACCCTCCCTTAGGACAGAGAGAGAGAGAGAGAGAGAGAGAAAGAGATGAAGGGAAAGAGACCAGGAGAGAAA------------GGAATGATGGCACAACATAACATCATTATTTTATTTTTTATAAAAAAGCTTTAAATAAATTAGTGCAGATAAATCGATAAAGTAATTCATTTCAATAGATTGATAGATAAATTAATAAATAAATAAATAAATAAATAAATAATACATCTGGTTGATGAACTGAAAAAAGTTTATATATAAAATCATGTATTATTGAAATGTATCGTGGTATTATAT
 >Sa_scaffold2525_35949_36177
 ----------------------------------------------------------------------------------------------------GATGATGATGATGTTGTTGGTGATGATGATGTTGGTGATGATGGTGGTG------GTGATGATAAAATGAAATCTATTAAACAGAAACAGTTTGTGAGCGAACCTTTCTCCTGTGAAACACTTGTCCATGTTCGATGAGCAGAGTGGAGGGAGAACGTCTCAGAGAGAGTTTAGCAGAAGCTGTTCTACGCAGTAGAGGAGTCAGAAACCCTCCCTTAGGACAGAGAGAGAGAGA--------------------------------------------------------------------------------------------------------------------------------------------------------------------------------------------------------------------------------------------------------------------------------
 >Sm_chr15_28567496_28567730_rev
 TAATGGTGGTGTTGGTGATGGTGGTGGTGCTGGGGACGGTGATAATGGGGTTGGTGGTAGTGTTGGTGATGATGGTGGTGATGATGATGGTGTTAAGGAAGATGATGATGGTGAGGATGGTGGTGGTGGTGTTGGTGATGATGGTGGTGATGTTGGTGATGATAAAATGAAATCTATTAAATTGAAACTGGTTTTGAGCGAACCTTTCTCCTGTGAAACACTTGTCCATGTTCGATGAGCAGAGTGGAGGGAGAACGTCTCAGAGAGAGTTTAGCAGAAGCTGTTCTACGCAGTAGAGGAGTCAGAAACCCTCCCTTAGGACAGAGAGAGAGAGAAAGATGAAGGGAAAGAGACCAGGAGAAAGAGGAAGG--------------------------ATGGCACAACATAACATCATTATTTTATTTTT-ATAACAAAGCTTTAAATAAATTCGTGCAGAT--------------------------------------------------------------------------------------------------------------------------------------------------

case1043
>Sa_scaffold7930_21_149
 -------------------------------------------------------------------------------------------------------TTGGACTTTTCTGTTTTTTTGAATTTGGGTTCTATGTTGTTTTAAAAAAAAAA-----GGAGAATTTTTTGAAGTCCACGACCACATCTTAAACAGGGGTGCCAATAATTGTGGAGGGCACTGTATATATATAT------------------------------------------------------------------------------------------------------------
 >Sa_scaffold7930_21_158
 -------------------------------------------------------------------------------------------------------TTGGACTTTTCTGTTTTTTTGAATTTGGGTTCTATGTTGTTTTAAAAAAAAAA-----GGAGAATTTTTTGAAGTCCACGACCACATCTTAAACAGGGGTGCCAATAATTGTGGAGGGCACTGTATATATATATCTTCTTCTT---------------------------------------------------------------------------------------------------
 >Sa_chr6_2980223_2980365_rev
 ---AGAAAAATCCAATAATTGTGGCACACATGATTTCAAGGTTTTTTTTTTCTTCTAAATGTGTGATTTTTTTACCACCAAAGTAATGTACTTAAATAAAAGGTTGGATTTTTCTCTTTTTTTGCATTTGGGTTCTATGTTGTTTAAAAAAAAAAAAAAAAGGAGCATTTTTTGAAGTCCACGACCACATCTTAAACAGGGGTGCCAATAATTGTGGAGGGCACTGTATATATATATCTTCTTCTTTTGGCTGCTCCCATTAGGGGGCGCCACAGCGGATCATTCGTCTCCATACCACCCTGTCCTCTGCATCTGCCTCTTTCACACCAACTAACTGCATGTCTT
 >seq_of_sec2
 -------------------------------------------------------------------------------------------------------TTGGACTTTTCTGTTTTTTTGAATTTGGGTTCTATGTTGTTTTAAAAAAAAAA-----GGAGAATTTTTTGAAGTCCACGACCACATCTTAAACAGGGGTGCCAATAATTGTGGAGGGCACTGTATATATATAT------------------------------------------------------------------------------------------------------------
 >Sm_chr42_16502880_16503008
 TGTTAGGGGTGCCAATAATTGTGGCACACATGATTTCAAG----TTTTTTTTTCCTAAATGTGTGATTTTTTTACCACCAAAGTAATGTGCTTAAATAAAAGGTTGGATTTTTCTCTTTTTTTGCATTTGGGTTCTATGTTGTTTTAAAAAAAAAA-----GGAGAATTTTTTGAAGTCCACGACCACATCTTAAACAGGGGTGCCAATAATTGTGGAGGGCACTGTATATATATATATATATATATATATATATATATATATATATATATATATATATATATATATATATATATATACACACAGTCAGCAATTAGTAGGAAGTGTACAGGCCTCTG--------

case1044
>Sa_scaffold9138_46440_46647
 --------------------------------------------------------------------------------------------------------------------------------------------------------------------------------------------------------------------------------------------------------------------------------------------------------------------------------------------------------------------------------------------------------------------------------------------------------------------------------------------------------------------------------AACTTGCAGCACATCCTTCCCAG----CTTGGTCTCTCTGCCTGGCCAATCTGTACAAATTATTTTCTTT-TCTTTGATGTCCAACTTCTCATACAGCTCCTCGTATGCATTTCCTTAGCT---TTTGCCTCATCACTCTTCACCTGCTGCCGCATCTCT------TTGTA-CTCCTGCATACATTTT--------TGTTTTTATCTCTCTGC-----------TGATCCCAA--TTCTGTTTC------------------------------------------------------------------------------------------------------------------------------------------------------------------------------------------------------------------------------------------------------------------------------------------------------------------
 >Sa_scaffold9138_46121_46647
 ----------------------------------------------------------------------------------------------------------------------------------------------------------------------------ATTATCCATTCTTCTCCATCCATCATCAAAGCAAATATTGCATCTATAGTGCTA-CAATCTT-GTCAAAAACTTCACTACCATCT-CTCCTAAACAT--------CACCATGCTTCTACTGGTATGTCATCTGGGCCAACCAACTTTCCACTCTTAATCGCTGCTCTCACTTCCT--TCTTACTAATCCTATTCACTTTCTGCTTCACCATCTCCACATCATCCACCTTTCTCTCTCTCTTATTTTTCTCATTCATCAGCTGTACAAAATACTCCCTCCATCTTCTNNNNNNNNNNNNNNNNNNNNNNNNNNNNNNNNNNNNN--------TATTGCCTTAACTTGCAGCACATCCTTCCCAG----CTTGGTCTCTCTGCCTGGCCAATCTGTACAAATTATTTTCTTT-TCTTTGATGTCCAACTTCTCATACAGCTCCTCGTATGCATTTCCTTAGCT---TTTGCCTCATCACTCTTCACCTGCTGCCGCATCTCT------TTGTA-CTCCTGCATACATTTT--------TGTTTTTATCTCTCTGC-----------TGATCCCAA--TTCTGTTTC------------------------------------------------------------------------------------------------------------------------------------------------------------------------------------------------------------------------------------------------------------------------------------------------------------------
 >Sa_chr16_12656776_12657310
 -------------------------------------------------------------------------TTTATCTGCCACACATGACAACATCATACAACTCATCTCTCTGCACCCTGCTGTACCCTTTCTCTCAATCCACCAACACACAATGCAACTCCCTCTGACATTATCTATTCTTCTCCATCCATCATCAAAGCAAATATTGCATCTATAGTGCTA-CAATCTT-GTCAAAAACTTCACTACCATCT-CTCCTAAACAT--------CACCATGCTTCTACTGGTTTGTCATCTGGGCCAACCAACTTTCCACTCTTAATCGCTGCTCTCACTTCCT--TCTTACTAATCCTATTCACTTTCTGCTTCACCATCTCCACATCATCCACCTTTCTCTCTCTCTTATTTTTCTCATTCATCAGCTGTACAAAATACTCCCTCCATCTTCTAACCACACTCTCCTCACTAGTTAACACATTTCTATCTGCATCTTTTATTGCCTTAACTTGCAGCACATCTTTCCCAG----CTTGGTCTCTCTGCCTGGCCAATCGGTACAAATTATTTTCCCTATTTTTAGTGTCCAGCTTCTCATACAGCTCCTCGTATGCATTTCCTTAGCT---TTTGCCTCATCACTCTTCACCTGCTGCCGCATCTCT------TTGTA-CTCCTGCATAC-TTTT--------TGTTTTTATCTCTCTGC-----------TGATCCCAA--TTCTGTTTCTT-TTAAAATAAGTATCTACCACTGCTGTTTCCATTCTTTTAACAAAATCCACCACTATCTGCACTTCCTCATTCCTCTATTTAAAGCCATACCTACCCAT-------------------------------------------------------------------------------------------------------------------------------------------------------------------------------------------------------------
 >Sa_scaffold9138_46440_47287
 ----------------------------------------------------------------------------------------------------AACTTGCAGCACATCCTTCCCAGCTTGGTCTCTCTGCCTGGCCAATCTGTACAAATTATTTTCT-TTTCTTTGATGTCCAACTTCTCATACAGCTCCTCGTATGCATTTCCTTAGCTTTTGCCTCATCACTCTTCACCTGCTGCCGCATCTCTTTGTACTCCTGCATACATTTTTGTTTTTATCTCTCTGCTGATCC-CAATTCTGTTTCGCCAACCTCTTTCTCCTTATGCTTTCCTGTGCTTCCTCATTCTACCACCATGTCTCTTTGTCTTTCTTTCTATTTCCAGATGTCACACTAAG-TACCTTTCTTGCTGT-TTCCTTTATCACTTTTGCAG--TAGTGTCCCAGTCATCCAGC-ACCTCTTCACCACCACCGAGCCCCTGTCTGACCTCTTCCCTGAAT--CTCACACTACAGCTTACCTCTTTC-----TCACCATCTTATTCTGTTTTCAATCTTCACTCTTCTCCTTTTCT-TCCTCACCTCCAAAACCATCCTACAGACCACCATCCGATGCTGTCTAACTACACTGTCCCCTTCCAACATCGTACAGTGTCCAATCTCCCTCAGGTTGCATCTCCTGCATAGAATGTTATCCACCTGTGTGCACCTTCCTTCACTCTTATACATCACCCTATGCTCCTCTTTCTTCTTAAAATAAGTATCTACCACTGCTGTTTTCATTCTTTTAACAAAATCTACCACTATCTGCACTTCCTCATTCCTCTATTTAAAGCCATACCTACCCATCACCTCCTCATCACCTCTGTTATCTTCACCTACATGCCTATTGAAATCTGCACCAATCACTAACTTTCATTCCTAAGTACACACCCCACCACTTCATCTAACTCAC---------------------------------------------------------------------------------------------------
 >Sm_chr22_16649578_16650428_rev
 AGTCAATGCCACTGTCTCTAAACCATACAACATAGCAGGTCTCACCACAGTCCTACAAACTTTTCATTTGTGTGTTGTGTACTTGTGTTGAGTCCTTCCCAACTTGCAGCACATCCTTCCCAGCTCGGTCTCTCTGCCTGGCCAATCGGTACAAATTCTTTTCCCTTTCTTTAGTGTTCAACTTCTCATACAGCTGCTCATATGCATTTCCTTAGCTTTTGCCTCATCACTCTTCACCTGCTGCGGCATCTCCTTGTACTCCTGCCTACTTTT---TTTTTATCTCTCTGCTGATCT-CAATTCTGTTTCATTAACCTCTTTCTCCTTATGCTTTCCTGTACTTCCTCATTCTACCACCACGTCTCTTTGTCTTTCTTTCTATTTCCAGATGTCACACCAAT-TACCTTTCTTGTTGT-CTCCTTTATCACTTTTGCAG--TAGTGTCCCAATCATCCAGC-ACCTCTTCACCACCACCGAGCCCCTGTCTGACCTCTTTCCTAAAT--CTCACACTACAGTTTACCTCTTTTAGTTTTCACCATCTTATTCTGTTTTCAATCTTCACTCTTCTCCTCTTCT-TCCTCACCTCCAAAACCATCCTACAGACCACCATCCGATGCTGTCTAGCTACACTGTCCCCTGCCAACATCGTACAGTGTCCAATCTCCTTCAGGTTGCATCTCCTGCATAGAATGTAATTCACCTGTGTGCACCTTCCTCCACTCTTATACATCACCCTATGCTCCTCTTTCTTCTTTAAATAAGTATCTACCACTGCTGTTTCCATTCTTTTAACAAAATCTACCACTATCTGCAATTCCACATTCCTCTATTTAAAGCCATACCTACCCATCACCTCCTCATCACCTCTGTTCTCTTCACCTACATGCCCATTGAAATCTGCACCAATCACTAACTTTTATTCCTAAGTACACTCCCCACCACTTCATCTAACTCACTCCAGAATTTATTTTATCAATTATTTAGTTAACCATTGTTAATTTGATAATTTAATGCATACTTTTAAACGCCTAACCACTATATAATTAGGATTTCAC

case1045
>Sm_scaffold5907_179615_179981
 ----------------------------------------------------------------------------------------------------------------------------------------------------------------------------------------------------------------------------------------------------------------------------------------------------------------------------------------------------------------------------------------------------------AAGTTTTTTCCTTCAGGGACGACTTTTCCCTCTAAAGCATGTCTGTTGTAGGAAACCCCTTAAATCCTCGATTCTGATTGGTCAGCAGCTTTTGGCTGTTAAAGCTCAGATCCAGTGTTCAGAAAGTTACGAGG-TGAAACCTACAGAAATCTCTGATCATCCATAATTGCTTGGATTTATGACGTT-------AAAACGTGTGCGGAAAACCG-TCAAATTCATACACGAATGTAAAGTCCAAGCGTTCCAGATGTTTTATATTTTAAACGAAATGTCAGATCGCTTGACGAATTGTTTCACGGGTTTACGTTTTAAAGTCTCCTGAAAGCACATGTATTTTTATTTATTTTTATATAATATAAATAATAATATA----------------------------------------------------------------------------------------------------
 >Sm_scaffold5907_179250_179981
 -------------------------TCCCAGCATCCTCCTGGTAGCACAGTGATGCATAAATTAATACTTAATCAACCCTTTTTTATTCCAGATCTCTGCCATAACTCATTTCTTAATTACACCAGTTGAGTTTGAAATAATNNNNNNNNNNNNNNNNNNCATTTCAGATCTCTGCCATAACTCATTTCTTTATCACACCAGTTGAGTTTGAAATAATTGATTTATTTGCTTTTAATTATAAAGTCTAAAAAATGGACACTGTGGAAAAACATGCGGCGTCTCAAATCGCAGCTTTACTGTCTGGGTATTTATTTTGGGTCATTATTAAATATAAACACATCACAGTAATTGTGGAACCAGACAGCTTTTTTTTTTTTTTTTT----AGTAGCAAAGTTTTTTCCTTCAGGGACGACTTTTCCCTCTAAAGCATGTCTGTTGTAGGAAACCCCTTAAATCCTCGATTCTGATTGGTCAGCAGCTTTTGGCTGTTAAAGCTCAGATCCAGTGTTCAGAAAGTTACGAGG-TGAAACCTACAGAAATCTCTGATCATCCATAATTGCTTGGATTTATGACGTT-------AAAACGTGTGCGGAAAACCG-TCAAATTCATACACGAATGTAAAGTCCAAGCGTTCCAGATGTTTTATATTTTAAACGAAATGTCAGATCGCTTGACGAATTGTTTCACGGGTTTACGTTTTAAAGTCTCCTGAAAGCACATGTATTTTTATTTATTTTTATATAATATAAATAATAATATA----------------------------------------------------------------------------------------------------
 >Sm_chr12_28951709_28952367
 GATGACCCAGATCACCAAGTCGGCCATTAAAGCGATAAAGGTAAGTATCTGGACACATGCATGTGGGAAGAGAGAAGGTTTGATCAGTTCAGGGTTTCCTCCCAGCATCCTCCTGG--TAGCACAGTGATGCATAAATTAATACTTAATCAACCCTTTTTCATTTCAGATCTCTGCCATAACTCATTTCTTTATCACACCAGTTGAGTTTGAAATAATTTATTTATTTGCTTTTAATTATAAAGTCTAAAAAATCGACACTGTG-AAAAACATGCGGTGTCTCAAATCGCAGCTTTACTGTCTGGGTATTTATTTTGGGTCATTATTAAATATAAACACATCACAGTAATTGTGGAACCAGACACCTTTTTTTTTTTTTTTTTTTTTAGTAGCAAAGTCTTTTCCTTCATGGACGACTTTTCCCTCTAAAGCATGTCTGTTGTAGGAAACCCCTTAAATCCTCGATTCTGATTGGTCAGCAGCTTTTGGCTGTTAAAGCTCAGATCCAGTGTTCAGAAAGTTACGAGG-TGAAACCTACAGAAATCTCTGATTATCCATAATTGTTTGGATTTATGACGTT-------AAAACGTGTGCGGAAAACCG-TCAAATTCATACACGAATGTAAAGTCCAAGCGTTCCAGATGTTTTATATTTTAAACGAAATGTCAGATCGCTCGACGAATTGTTTCACGGGTTTACGTTTTAAAGTCTCCTGAAAGCACATGTATTTTTATTTATTTTTATATAATATAAATAATAATATAAAAAATAAAATAAAAAAAAGAATCCAAATAAATAATTAAAAACCTAATTAGATCCTTATTTATTTATTTATATATATATATATATATATATATATATATA
 >seq_of_sec2
 ----------------------------------------------------------------------------------------------------------------------------------------------------------------------------------------------------------------------------------------------------------------------------------------------------------------------------------------------------------------------------------------------------------AAGTTTTTTCCTTCAGGGACGACTTTTCCCTCTAAAGCATGTCTGTTGTAGGAAACCCCTTAAATCCTCGATTCTGATTGGTCAGCAGCTTTTGGCTGTTAAAGCTCAGATCCAGTGTTCAGAAAGTTACGAGG-TGAAACCTACAGAAATCTCTGATCATCCATAATTGCTTGGATTTATGACGTT-------AAAACGTGTGCGGAAAACCG-TCAAATTCATACACGAATGTAAAGTCCAAGCGTTCCAGATGTTTTATATTTTAAACGAAATGTCAGATCGCTTGACGAATTGTTTCACGGGTTTACGTTTTAAAGTCTCCTGAAAGCACATGTATTTTTATTTATTTTTATATAATATAAATAATAATATA----------------------------------------------------------------------------------------------------
 >Sa_chr20_1126454_1126828_rev
 --------------------------------------------------------------------------------------------------------------------------------------------------------------------------------------------------------------------------------------------------------------------TGTG-AAAAACATGCTGCGTCTCAAATCACAGCTTTACTGTGTGTCTATTTATTTTGGGTCGTTATTAAATATTAACACGTCACAGTAATTGTGGAACCAGA---------------------------------AGTCTTTTCCTTCAGGGACGACTTTTCCCTCTACAACATGTCTGTTGTAGGAAACCCCTTAAATACTCGATTCTGATTGGTCAGCAGATTTTGGCTGTTAAAGCTCAGATCCAGTGTTCAGAAAGTTACGAGGGTGAAACCTACAGAAATCTCGGATCATCCATAATTGCTTGGATT-ATGACGTTTTGCAAAAAAACGTGTGCGAAAAAAAGGTCAAATTCATACACGAATGTAAAGTCCAAGCGTTCCAGATGTTTTATATGTTAAACGAAACGTCAGGCGGCTCGACAAATTGTTTCACGGGTTTACGTTTTACAGTCTCCTGAAAGCACGTGTATTTTTATTTATTTTTAAGTAATATAAATAATAATATAAAAAAAATTAAATAAAAAAGAATCCAAATAAATAATTAAAAACCTAGTTAGATCCTTATTTATTTATTTATATAAACATTTTT-TAGGTTTCTATACATT

case1046
>Sa_scaffold2594_21770_22836
 ----------------------------------------------------------------------------------------------------TATTACCTAAGGGCAATTTCACATAGCCAGTTCACCCAACAGCTCGTTTTCAGGAGGAAACCAGAGAACCTGGAGAACCTGAGGACCTGGCAGAAACATATGTGGATACGGGGGAGTTTCTGCAGATTTTCCTTCAAATTCTCCAGTTTCTTTTACTCCCCAAAAGCATTCCTGTAGATGGATTGTTGACTCTAAATTGGATCTTTGGTTCGAAAGTGTGTTTGTGTGCAGCGTTCTGGGATGGACTGGCCTTGCTTTACAATTCTCACACCCAGTAATCCTGGGATCCGGACCGGAATTCACAGTAACCCTGAGTACAATAAAGACGAATGAATGAATGGTTGTGTGTTGGGTTTTATACCCAGCAAGCTCATGATGCCGGGATGAACAAACTGCTGTTTTTGTATGTAATAGTGTTTAATGGACTTGTCATTGCTGCTTCCCCGAAGAGTTAGTGCTGAAGAATTTTGGCAAAGCCAGAGGAATTATCTGGAATTACACTCTACGCCCCAGCAACATAGATCGTTCCAAGAAGAAGTAGCCAAGGGAGTGTAACGCGGCGCTAGGACACGGAGACGTTAGCGTGTTGAAGACTGGGGATTGCTAGCTAATGCGTAGCTGTGCAAGCGTATCATCTTTTCCCTGCAAGGGCTTTTTGCTTTCTTTCCTAAATCCAGCCCACATTTACTCATCGCAATTAGCTCTCTGATTGATCCACCAATTCTAATGTTCACCGACGTGGCATGTTACAGTTAGCTACTCACTAGCCATTTGCCTGGACTGTTTTTCCCCATTATTATGTCTGGAAGCGTACACTAGGGCCCGTAACCATTATACGCACATATTCGGTTTCTTAGCAGGAAGCGAAGGAATGCTAACCAGATTACACTGCTAAGGGCTGTTATGGGTTGCCAAGTCCTATAGGGAGAATATCGAGTAGATTTAACTTTACCGTACCCTCACCAGTTTTCTTTGAAATCATGTGAATGCAGTGTATTTGTCTAGCAAGATTTCCAGATTCCTCTATTGTATTCAAACCTCTAACCTTCTATCCTGCTTACAGATAG----------------------------------------------------------------------------------------------------------------------------------------------------------------------------------------------------------------
 >Sa_scaffold2594_21770_22945
 ----------------------------------------------------------------------------------------------------TATTACCTAAGGGCAATTTCACATAGCCAGTTCACCCAACAGCTCGTTTTCAGGAGGAAACCAGAGAACCTGGAGAACCTGAGGACCTGGCAGAAACATATGTGGATACGGGGGAGTTTCTGCAGATTTTCCTTCAAATTCTCCAGTTTCTTTTACTCCCCAAAAGCATTCCTGTAGATGGATTGTTGACTCTAAATTGGATCTTTGGTTCGAAAGTGTGTTTGTGTGCAGCGTTCTGGGATGGACTGGCCTTGCTTTACAATTCTCACACCCAGTAATCCTGGGATCCGGACCGGAATTCACAGTAACCCTGAGTACAATAAAGACGAATGAATGAATGGTTGTGTGTTGGGTTTTATACCCAGCAAGCTCATGATGCCGGGATGAACAAACTGCTGTTTTTGTATGTAATAGTGTTTAATGGACTTGTCATTGCTGCTTCCCCGAAGAGTTAGTGCTGAAGAATTTTGGCAAAGCCAGAGGAATTATCTGGAATTACACTCTACGCCCCAGCAACATAGATCGTTCCAAGAAGAAGTAGCCAAGGGAGTGTAACGCGGCGCTAGGACACGGAGACGTTAGCGTGTTGAAGACTGGGGATTGCTAGCTAATGCGTAGCTGTGCAAGCGTATCATCTTTTCCCTGCAAGGGCTTTTTGCTTTCTTTCCTAAATCCAGCCCACATTTACTCATCGCAATTAGCTCTCTGATTGATCCACCAATTCTAATGTTCACCGACGTGGCATGTTACAGTTAGCTACTCACTAGCCATTTGCCTGGACTGTTTTTCCCCATTATTATGTCTGGAAGCGTACACTAGGGCCCGTAACCATTATACGCACATATTCGGTTTCTTAGCAGGAAGCGAAGGAATGCTAACCAGATTACACTGCTAAGGGCTGTTATGGGTTGCCAAGTCCTATAGGGAGAATATCGAGTAGATTTAACTTTACCGTACCCTCACCAGTTTTCTTTGAAATCATGTGAATGCAGTGTATTTGTCTAGCAAGATTTCCAGATTCCTCTATTGTATTCAAACCTCTAACCTTCTATCCTGCTTACAGATAGNNNNNNNNNNNNNNNNNNNNNNNNNNNNNNNNNNNNNNNNNNNNNNNNNNNNNNNNNNNNNNNNNNNNNNNNNNCTGTGGTTATCGGTGTTACTATATATATATATATA---------------------------------------------------------------------------------------------------
 >Sa_chr40_14781904_14783065_rev
 TCTTCAAACGTAACTGTCACATTAAGGTAAGGATCAAGGTGCATTCGAAGTGCATACCGTGAAGTGATGTTTCTTCTCTGGGCAATATGTGCATACTTGTTATTACCTAAGGGCAATTTCGCATAGCCAGTTCACCCAACAGCTCGTTTTCAGGAGGAAACCAGAGAACCTGGAGAACCTGAGGACCTGGCAGAAACATATGTGGATACGGGGGAGTTTCTGCAGATTTTCCTCCAAATTCTCCAGTTTCTTTTACTCCCCAAAAGCATTCCTGTAGATGGACTGTTGACTCTAAATTGGATCTTTGGTTCGAAAGTGTGTTTGTGTGCAGCGTTCTGGGATGGACTGGCCTTGCTTTACAATTCTCACACCCAGTAATCCTGGGATCCGGTCCGGAATTCACAGTAACCCTGAGTACAATAAAGACGAATGAATGAATGGTTGTGTGTTGGGTTTTATACCCAGCAAGCTCATGATGCCGGGATGAACAAACTGCTGTTTTTGTATGTAATAGTGTTTAATGGACTTGTCATTGCTGCTTCCCCGAAGAGTTAGTGCTGAAGAATTTTGGCAAAGCCAGAGGAATTATCTGGAATTACACTCTACGCCCCAGCAACATAGATCGTTCCAAGAAGAAGTAGCCAAGGGAGTGTAACGCGGCGCTAGGACACGGAGACGTTAGCGTGTTGAAGACTGGGGATTGCTAGCTAATGCGTAGCTGTGCAAGCGTATCATCTTTTCCCTGCAAGGGCTTTTTGCTTTCTTTCCTAAATCCAGCCCACATTTACTCATTGCAATTAGCTCTCTGATTGATCCACCAATTCTAATGTTCACCGACGTGGCATGTTACAGTTAGCTACTCACTAGCCATTTACCTGGACTGTTTTTCCCCATTATTATGTCTGGAAGCGTACACTAGGGCCCGTAACCATTATACGCACATATTCGGTTTCTTAGCAGGAA---------TGCTAACCAGATTACACTGCTAAGGGCTGTTATGGGTTGCCAAGTCCTATAGGGAGAATATCGAGTAGATTTAACTTCACCGTACCCTCACCAGTTTTCTTTGAAATCATGTGAATGCAGTGTATTTGTCTAGCAAGATTTCCAGATTCCTCTATTGTATTCAAACCTCTAACCTTCTATCCTGCTTACAGATAGATAGATAGATAGATAGATAGATAGATAGATAGATAGATAGATAGATAGATAGATAGATAGAATGTGTATCTGTG-----GTTATCGGTGTTACTATATATATATATATATATATATATATATATATATATATATATATATATATATATATATATATATATATATATATATATATAAAAGTGTGTGTGTGTGTGTGTGTGTGTGTTTAC
 >seq_of_sec2
 ----------------------------------------------------------------------------------------------------TATTACCTAAGGGCAATTTCACATAGCCAGTTCACCCAACAGCTCGTTTTCAGGAGGAAACCAGAGAACCTGGAGAACCTGAGGACCTGGCAGAAACATATGTGGATACGGGGGAGTTTCTGCAGATTTTCCTTCAAATTCTCCAGTTTCTTTTACTCCCCAAAAGCATTCCTGTAGATGGATTGTTGACTCTAAATTGGATCTTTGGTTCGAAAGTGTGTTTGTGTGCAGCGTTCTGGGATGGACTGGCCTTGCTTTACAATTCTCACACCCAGTAATCCTGGGATCCGGACCGGAATTCACAGTAACCCTGAGTACAATAAAGACGAATGAATGAATGGTTGTGTGTTGGGTTTTATACCCAGCAAGCTCATGATGCCGGGATGAACAAACTGCTGTTTTTGTATGTAATAGTGTTTAATGGACTTGTCATTGCTGCTTCCCCGAAGAGTTAGTGCTGAAGAATTTTGGCAAAGCCAGAGGAATTATCTGGAATTACACTCTACGCCCCAGCAACATAGATCGTTCCAAGAAGAAGTAGCCAAGGGAGTGTAACGCGGCGCTAGGACACGGAGACGTTAGCGTGTTGAAGACTGGGGATTGCTAGCTAATGCGTAGCTGTGCAAGCGTATCATCTTTTCCCTGCAAGGGCTTTTTGCTTTCTTTCCTAAATCCAGCCCACATTTACTCATCGCAATTAGCTCTCTGATTGATCCACCAATTCTAATGTTCACCGACGTGGCATGTTACAGTTAGCTACTCACTAGCCATTTGCCTGGACTGTTTTTCCCCATTATTATGTCTGGAAGCGTACACTAGGGCCCGTAACCATTATACGCACATATTCGGTTTCTTAGCAGGAAGCGAAGGAATGCTAACCAGATTACACTGCTAAGGGCTGTTATGGGTTGCCAAGTCCTATAGGGAGAATATCGAGTAGATTTAACTTTACCGTACCCTCACCAGTTTTCTTTGAAATCATGTGAATGCAGTGTATTTGTCTAGCAAGATTTCCAGATTCCTCTATTGTATTCAAACCTCTAACCTTCTATCCTGCTTACAGATAG----------------------------------------------------------------------------------------------------------------------------------------------------------------------------------------------------------------
 >Sm_chr39_6712616_6713681
 -CTTCAAACGTAACTGTCACATTAAGGTAAGGATCAAGGTGCATTCGAAGTGCATACCGTGAAGTGATGGTTCTTCTCTGGGCAATATGTGCATACTTGTTATCACCTGAGGGCAATTTCGCATAGCCAGTTCACCCAACAGCTTGTTTTCAGGAGGAAACCAGAGAACCTGGAGAACCTGAGGACCTGGCAGAAACATATGTGGATACGGGGGAGTTTCTCCAGGTTTTCCTCCAAATTCTCCAGTTTCTTTTACTCCCCAGAAGCATTCCTGTAGATGGATTGTTGACTCTAAATTGGATCTTTGGTTCGAAAGTGTGTTTGTGTGCAGCGTTCTGAGATGGACTGGCCTTGCTTTACAATTCTCACACCCAGTAATCCTGGGATCCGGTCCGGAATTCACAGTAACCCTGAGTACAATAAAGACGAATGAATGAATGGTTGTGTGTTGGGTTTTATACCCAGCAAGCTCATGATACCGGGATGAACAAACTGCTGTTTTTGTATGTAATAGTGTTTAATGGACTTGTCATTGCTGCTTCCCCGAAGAGTTAGTGCTGAAGAATTTTGGCAAAGCCAGAGGAATTATCTGGAATTACACTCTACGCCCCAGCAACATAGATCGTTCCAAGAAGAAGTAGCCAAGGGAGTGTAACGCGGCGCTAGGACACGGAGACGTTAGCGTGTTGAAGACCGGGGATTGCTAGCTAATGCGTAGCTGTGCAAGCGTATCATCTTTTCCCTGCAAGGCCTTTTTGCTTTCTTTTTAAAATCCAGCCCACATTTAGTGATCGCAATTAGCTCTCCGGTTGATCCACCAATTCTAATGTCCACCGACGTGGCATGTTACAGTTAGCTACTCACTAGCCATTTGGCTGGACTGTTTTTCCCCATTATTATGTCTGGAAGCGTACACTCCGGCCCGTAACCATTATACGCACATATTCGGTTTCTTAGCAGGAAGTGAAGGAATGCTAACCAGATTACACTGCTTAGGGCTGTTATGGGTTGCCAAGTCCTATAGGGAGAATATTGAGTAGATTTAACTTCACTGTACCCTCACCA-TTTTTTTTTAAATCATGTGAATGCAGTGTATTTGTCTAGCAAGATTTCCAGATTCCTCTATTGTATTCAAACCTCTAACCTTCTATCCTGCTTACAGATAGATAGATAGATAGATAGATAGATAGATAGATAGATAGATAGATAGATAGATAGATAGATAAAATGTGTATCTGTG-----GTTATCTATGTTACTATATATATAAA-------------------------------------------------------------------------------------------------------

case1047
>Sa_scaffold5357_24197_24818
 ---------------------------------------------------------------------------------------------------------------------------------------------------------------------------------------------------------------------------------------------------------------------------------------------------------------------------------------------------------------------TCTTGTTGTTGAGAGAGATAAGAGAAGCATGGGGAGATTCTAACTGACATAAAGGATTTATTAACTCAAACACTCAGCATGGTGAGAAGAAATGCATCTCAGACACTTAGATGCTTGGATAAGCTACAACTACAAACCATGTCCACATTATGCCTCAGTTTAGTCAGTCAAAAAAACTAAGCTTTTACACAGACTGATCTGAACTACA-GGACTCAACTAAGAAATGTAGAGAATTTCTACTCTCCCACCTCTGATGAGCTTTCATGTTCGTTTTTCGCCTGCATGTGTGAGTACATGTGATTATGAAAGAGCACCTTAATACAGTACAATCTGCTATTTGGGTCACGATTCTTCTCAGTCTGCTCCAATTTGCTCCTATCTTCCCCATCAACGATTGTCTCTTCTCATTTGGGTCGGCACTAATAAACTCGAAAGCCTACTTAACCCATTAATCTGAATAAGAAAAAGAAAATGAGAGCAGGGTGATAGCTCGAACGTGGGAAAGAAAGAGACAGCTAAGATGGCAGATGATAATGAAACAACAGAAAAAAAGGAGACGAAACAGAAAGAAGGCTTTGGGGTTTGGAGTTTGTCCTACTTAAACATGAATTTGTTCCCATTT----------------------------------------------------------------------------------------------------------
 >Sa_scaffold5357_23942_24818
 ----------------------------------------------------------------------------------------------------TAAAAGTTCTTAAAGTCATGCAGATGCAGGTCAAGAGCAGTACATTTTCAGATCAAAAATCAGATTGGGGTTCGGATTGTGACAACATAATGGTACAAAAAAA--CAGCAATAACGACCACAACTACAGCAACAACAAAACAACATCAATTTTGTAAAAGTTCTGCATTTAGAAAAATCTTGTTGTTGAGAGAAATAAGAAAAGCATGGGGAGATTCTAACTGANTCAATTTTGAAAAAGTTCTGCATTTGAAAAAATCTTGTTGTTGAGAGAGATAAGAGAAGCATGGGGAGATTCTAACTGACATAAAGGATTTATTAACTCAAACACTCAGCATGGTGAGAAGAAATGCATCTCAGACACTTAGATGCTTGGATAAGCTACAACTACAAACCATGTCCACATTATGCCTCAGTTTAGTCAGTCAAAAAAACTAAGCTTTTACACAGACTGATCTGAACTACA-GGACTCAACTAAGAAATGTAGAGAATTTCTACTCTCCCACCTCTGATGAGCTTTCATGTTCGTTTTTCGCCTGCATGTGTGAGTACATGTGATTATGAAAGAGCACCTTAATACAGTACAATCTGCTATTTGGGTCACGATTCTTCTCAGTCTGCTCCAATTTGCTCCTATCTTCCCCATCAACGATTGTCTCTTCTCATTTGGGTCGGCACTAATAAACTCGAAAGCCTACTTAACCCATTAATCTGAATAAGAAAAAGAAAATGAGAGCAGGGTGATAGCTCGAACGTGGGAAAGAAAGAGACAGCTAAGATGGCAGATGATAATGAAACAACAGAAAAAAAGGAGACGAAACAGAAAGAAGGCTTTGGGGTTTGGAGTTTGTCCTACTTAAACATGAATTTGTTCCCATTT----------------------------------------------------------------------------------------------------------
 >Sa_chr13_14325895_14326692_rev
 GCACAACACTTATTGAACTATTATTGCACTGAAATGAATGCATATAATTTCCTAAGATATGTACTCAGTGTAGAAACACCTTAATGCAATTATCGAATCCTAAAAGTTCTTAAAGTCATGCAGATGCAGGTCAAGAGCAGTACATTTTCACATCAAAAATCAGATTGGGGTTCGGATTGTGACAACATAATGGTACAAAAAAAAACAGCAATAACGACCACAACTACAGCAACAACAAAACAACATCAATTTTGTAAAAGTTCTGCATTTAGAAAAA--------------------------------------------------------------------------------TCTTGTTGTTGAGAAAGATAAGAGCAGCATGGGGAGATTCTAACTGACATAAAGGATTTATTAACTCAAACACTCAGCATGGTGAGAAGAAATGCATCTCAGACACTCAGATGCTTGGATAAGCTACAACTACAAACCATGTCCACATTAGGCCTCAGTTTAGTCAGTCAAAAAA-CTAAGCTTTCACACAGACTGATCTGAACTACA-GGACTCAACTAAGAAATGTAGAGAATTTCTACTCTCCCACCTCTGATGAGCTTTCATGTTCGTTTTTCGCCTGCATGTGTGAGTACATGTGATTATGAAAGAGCACCTTAATACAGTACAATCTGCTATTTGGGTCACGATTCTTCTCAGTCTGCTCCAATTTGCTCCTATCTTCCCCATCAACGATTGTCTCTTCTCATTTGGGTCGGCACTAATAAACTCGAAAGCCTACTTAACCCATTAATCTGAATAAGAAAAAGAAAATGAGAGCAGGGTGATAGCTCGAACGTGGGAAAGAAAGAGACAGCTAAGATGGCAGATGATAATGAAACAACAGAAAAAAAGGAGACGAAACAGAAAGAAGGCTTTGGGGTTTGGAGTTTGTCCTACTTAAACATGAATTTGTTCCCATTTCCCCCCCCCCCCCCCCCTCTCTCTCTCTCTCTCTCTCTCATATATATATATATATATATATATATATATATATATATATATATATATATATATATATAT-------
 >Sa_scaffold5357_24197_24823
 ---------------------------------------------------------------------------------------------------------------------------------------------------------------------------------------------------------------------------------------------------------------------------------------------------------------------------------------------------------------------TCTTGTTGTTGAGAGAGATAAGAGAAGCATGGGGAGATTCTAACTGACATAAAGGATTTATTAACTCAAACACTCAGCATGGTGAGAAGAAATGCATCTCAGACACTTAGATGCTTGGATAAGCTACAACTACAAACCATGTCCACATTATGCCTCAGTTTAGTCAGTCAAAAAAACTAAGCTTTTACACAGACTGATCTGAACTACA-GGACTCAACTAAGAAATGTAGAGAATTTCTACTCTCCCACCTCTGATGAGCTTTCATGTTCGTTTTTCGCCTGCATGTGTGAGTACATGTGATTATGAAAGAGCACCTTAATACAGTACAATCTGCTATTTGGGTCACGATTCTTCTCAGTCTGCTCCAATTTGCTCCTATCTTCCCCATCAACGATTGTCTCTTCTCATTTGGGTCGGCACTAATAAACTCGAAAGCCTACTTAACCCATTAATCTGAATAAGAAAAAGAAAATGAGAGCAGGGTGATAGCTCGAACGTGGGAAAGAAAGAGACAGCTAAGATGGCAGATGATAATGAAACAACAGAAAAAAAGGAGACGAAACAGAAAGAAGGCTTTGGGGTTTGGAGTTTGTCCTACTTAAACATGAATTTGTTCCCATTTTTCCC-----------------------------------------------------------------------------------------------------
 >Sm_chr29_16357983_16358592
 ------------------------------------------------------------------------------------------------------------------------------------------------------------------GATTGGGGTTCTGATTGTGACAACATAATGGTACAAAAAA---CAGCAATAACGACCACAACTACAGCAACAACAAAACAACATCAACTGAGTAAAAGTTTT-------------T--------------------------------------------------------------------------------CTTGTTGTTGAGAGAGATAAGAGGAGCATGGGGAGATTCTAACAGACATAAAGGATTTATTAACTCAAACACTCAGCATGGTGAGAAGAAATGCATCTCAGACATTTAGATGCTTGGATGAGCTACAACTACAAACCAT-TCCACATTAGGCCTCAGTTTAGTCA-----------------CTCACACAGACTGATCTGAACTAAAAGGACTCAACTAAGAAATGTAGAGAATTTCTACTCTCCCACCTCTGATGAGCTTTCATGTTCGTTTTTTGCCTGCATGTGTGAGTACATGTGATTATGAAAGAGCACCTTAATACAGTACAATCTGCTATTTGGGTCACGATTCTTCTCAGTCTGCTCCAATTTGCTCCTATCTTCCCCATCAACGGTTGTCTCTTCTCATTTAGGTCGGCACTAATAAACTCGAAAGCCTACTTAACCCATTAATCTGAATAAGAAATAGAAAATGAGAGCAGGGTGATAGCTCAAATGTGGGAAAGAAAGAGACAGCTAAGATGGCAGATGATAATGAAACAACAGAAAAAAAGGAGAAGAAACAGAAAGAAGGCTTTGGTGTTTGGAGTTTGTCCTACTTAAACATGAATTTGTTCCCATTTTTCCCCCTCTCTCTCTCTCTCTCTCTCTCTCTCTCTCTC-TCTCTCTCTCGCTCTCTCTCTTTCTTTCTTTCTATCTCTGAGCAATATCTCTCATTTTGTTTGTGC

case1048
>Sa_scaffold2063_144284_144782
 --------------------------------------------------------------------------------------------------------------------------------------------------------------------------------------------------------------------------------------------------------------------------------------------------------------------------------------------------------------------------------------------------------------------------------------------------------------------------------------------------------------------------------------------------------------------------------------------------------------------------------------------------------------------------------------------------------------------------------------------------------------------------------------------------------------------------------------------------------------------------------------------------------------------------------------------------------------------------------------------------------------------------------------------------------------------------------------------------------------------------------------------------------------------------------------------------------------------------------------------------------------------------------------------------------------------------------------------------------------------------------------------------------------------------------------------------------------------------------------------------------------------------------------------------------------------------------------------------------------------------------------------------------------------------------------------------------------------------------------------------------------------------------------------------------------------------------------------------------------------------------------------------------------------------------------------------------------------------------------------------------------------------------------------------------------------------------------------------------------------------------------------------------------------------------------------------------------------------------------------------------------------------------------------------------------------------------------------------------------------------------------------------------------------------------TATCCAGCCCTGCTTTTAATCCTCCTGAACATGGAATTCACCAGAGCTGCACAGGTTGTTGCTGGGTTCCTCTTCCACTCCACCACAATGACCTCACGAAGCTTCTGGATGTTAGACACATGGCGCTTCTCCACCTTCTGCTTGAGGATCCCACAGGTGGTCAATAGGGTTTATGTCTAGAGACATACATGGTTACTCTGTCACCTTTATCTTCAGCTTCCTCAGCAAGTCGTGTTGGTGGTGTGTTTGGGGGCCGTTATGTTGTAAAACTGACGTTCAGACCAGTTTCTGAAGGGGGGCATCATGATCTGCTTCAGAATGTTACAGTACATGCTGGAAATCATGTTTTCAGCAGC-----------CCCAGACCATTATACTACCACCACCATGCTTGACTGTAGGTAAGACACAATTTTCTTGGTTCTCCTCACCGGGGCGTTGCCACACATGCTGGACACCATCTGAGCCAAGAGGGTTTATCT--GTCTCATCAGATTACAGGACATG----------------------------------------------------------------------------------------------------
 >Sa_scaffold2063_142140_144782
 ----------------------------------------------------------------------------------------------------CCTGGTAACAAACTGTTTAACCTCCTTTCATTTAGATGGAGGTACAGGAACATACGCACCAGATCCAGCAGGTTCTGGGCGAGATTTTTTCCATCCACCATCACCCTACTGATCTCTACACCACACCGTTGGAATATGAAATAAACACTGTGTATACAATCTTTATTTATTAATACAACCTTCTTTCGCTACACACATTGTGCCTTATATAGATCTTGCACAATATATATATATAT--------------------------------------------------------------------------------TTCGAGAGCTAGTCTCGAAGCTTTTATGATACCACCTCGTAAATAAAAGGTATCGTGGTATGGAAGGGCTGCGGCACAGCATGAGGTTTAGAAGCAGGGATTTGTGAGCGGGTTTGCGTGTGTGTGTGT------------GTGTGTGAGAATATGTTACCATGCGTGGGCAGACAGAGACTGGGGGCAGACAGCGTGGCGTCACTAGTGTAGGCTGAGTACAGGTTCTCGCTGGAGGGTGAGGGTTTATAAGCCTGAAACAGGGGGTTGATTCCTGCCTCTCCCAACCCGCTGGACTGCTGGGCCGGGTATACCAAGGGTGCACTTTGAGTCGATAGAGTGGTACTCCCTAACACACACACACACACACACACACACACACACACAAAGACACACACACAGACACACACACACAGCACTGTTATTTCGAAGCCTGTGTTTTTCTGCAGGATGCATTATCAGCACCCACGTCTTGTGTTCTGGTGTGGGATAAAAGCGTACCAGGCTGAACCGGGCTTTTACTGCCCTGAGAACTTGCGCGGCTCGACTTGCTGCTTTTACTTTTGGTGGGTCGGCGCCGCCGGCCAGCCAGGTTCATGGCGGGTGGGTTTATGATGGCGGGGGGTACTTTGCCGGCCCGGGCGAAAAGGGTATCGATCTCCTCTTTCTGCCGGGCGTAGAGCGCCTGACTCTCGATCATGTGCCTGAGGAGAAAATCACAACGGAACATCTTAGACCTCCAGCCAGAGGATCACCGATTCCACAGANGGGAGAAAACCACAACGGAACATCTTAGAACTCCAGGCAGAGGATCACCGATTCCACAGAGAGCTGCGCTGAAACAATCCTAACATCTCAAAAAACGATAGCAGATGATCTTAATGAACATTTGAGAGACGCGTACTTCTCGCGGAGCTTGCTGATTTCCCTTTTGAAGTCCTCGTCTTCAAACTCAGAGTCGTTATCGCTGCTGAAGTACGAGTTGAAAGAGTTGTTCAGACTTTTGCCGTCAGGACTGACCGCAGAGCCGTTGCCCTTAGTCTGGAAACCCTGTGGTGACGGTTCTGGAGACTCTACAGGCGTAGGAGCTGTTGGCTCCTCTGAGGCTCGGCTCACAGAGAAACGGCCGACTGTGGTTTCGCTCTTGGTGGTGACCTGGAAGCGGCCGATTGTAGTGGGTTGGCTGGGGGGTGCAGGGGGCAAAGCGTCCACCGTGTCAAACCTGGTTTCATGCAGAGGAGAAGATGCCCTGTGCAGTGTGTTCTCTGGACTGGAGAGATTAGAGGATGAACTTGAGGAGGTGGAGGAAGATGAGTCACTGGAGGTGGTGGGAAGAAGCAGGGAAGGGTCATCAACTGCTAATGACACCTGGAAGACATGGAGGGGGGAATTAAAAATGGATTAGACAGCAGAATATTATAGAAATAGAACGTGTCAAATTGTACTATTAACATTAATGAATGATTCAGGCTAAAGGGCTGTGGTGATCATCACCTGAAATCGACCCAGGGTGAAGCCTCCAGGTGCTGACACAACCCCCGGTTCACCTTCAAGAAAAAATGGAACTGAAAAAGAGGCAGTGGAGACATTAGAAATAATAACATAACTTAAAAAGGTTATAGAAATAAATNNNNNNNNNNNNNNNNNNNNNNNNNNNNNNNNNNNNNNNNNNNNNNNNNNNNNNNNNNNNNNNNNNNNNNNNNCAGGAATCACCCCAGCATGAGAGGACTGCAAAAGAAAAAAAGAATGGAGAAAAATTGCACGTCAAACATCATTACATCACGTACGAGGTGGCGTCAAAACATTTTCCCCGACTCTAATGGTGCTACTCGGAGCACGTGACGTTCAGATTTCCTGTACACCCTCAGTGAACATGTCAAAACTGTGTCCAGTGTGAATATTGTGTGTGAGCACCATTGTTATCCAGCCCTGCTTTTAATCCTCCTGAACATGGAATTCACCAGAGCTGCACAGGTTGTTGCTGGGTTCCTCTTCCACTCCACCACAATGACCTCACGAAGCTTCTGGATGTTAGACACATGGCGCTTCTCCACCTTCTGCTTGAGGATCCCACAGGTGGTCAATAGGGTTTATGTCTAGAGACATACATGGTTACTCTGTCACCTTTATCTTCAGCTTCCTCAGCAAGTCGTGTTGGTGGTGTGTTTGGGGGCCGTTATGTTGTAAAACTGACGTTCAGACCAGTTTCTGAAGGGGGGCATCATGATCTGCTTCAGAATGTTACAGTACATGCTGGAAATCATGTTTTCAGCAGC-----------CCCAGACCATTATACTACCACCACCATGCTTGACTGTAGGTAAGACACAATTTTCTTGGTTCTCCTCACCGGGGCGTTGCCACACATGCTGGACACCATCTGAGCCAAGAGGGTTTATCT--GTCTCATCAGATTACAGGACATG----------------------------------------------------------------------------------------------------
 >Sa_chr50_16391910_16394549_rev
 CAGGAGACACTCCCCAGTCTATATTAATAAAACTGAGGTAAAAAAAGAGCCTCCAGCTTTAGTTTATAGAGCTCAAGTCATCATCAAGGAGCCTTCATATCCTAGTAACAAACTGTTTAACCTCCTTTCATTTAGATGGAGGTACAGGAACATACGCACCAGATCCAGCAGGTTCTGGGCGAGATTTTTTCCATCCACCATCACCCTACTGATCTCTACACCACACCGTTGGAATATGAAATAAACACTGTGTATACAATCTTTATTTATTAATACAACCTTCTTTCGCTACACACATTGTGCCTGATATAGATCTTGCACAATATATATATATATATATATATATATATATATATATATATATATATATATATATATATATATATATATATATATATATATATATATATATATATTTCGAGAGCTAGTCTCGAAGCTTTTATGATACCACCTCGTAAATAAAAGGTATGGTGGTATGGAAGGGCTGCGGCACAGCATGAGGTTTAGAAGCAGGGATTTGTGAGCGGGTTTGCGTGTGTGTGTGTGTGTGTGTGTGTGTGTGTGAGAATATGTTACCATGCGTGGGCAGACAGAGACTGGGGGCAGACAGCGTGGCGTCACTAGTGTAGGCTGAGTACAGGTTCTCGCTGGAGGGTGAGGGTTTATAAGCCTGAAACAGGGGGTTGATTCCTGCCTCTCCCAACCCGCTGGACTGCTGGGCCGGGTATACCAAGGGTGCACTTTGAGTCGATAGAGTGGTACTCCCTAACACACACACACACACACACACACACACACACACA--------------------CACACAGAGCACTGTTATTTTGAAGCCTGTGTTTTTCTGCAGGATGCATTATCAGCACCCACGTCTTGTGTTCTGGTGTGGGATAAAAGCGTACCAGGCTGAACCGGGCTTTTACTGCCCTGAGAACTTGTGCGGCTCGACTTGCTGCTTTTACTTTTGGTGGGTCGGCGCCGCCGGCCAGCCAGGTTCATGGCGGGTGGGTTTATGATGGCGGGGGGTACTTTGCCGGCCCGGGCGAAAAGGGTATCGATCTCCTCTTTCTGCCGGGCGTAGAGCGCCTGACTCTCGATCATGTGCCTGAGGAGAAAATCACAACGGAACATCTTAGACCTCCAG-------------------------------------------------------------GCAGAGGATCACCGATTCCACAGAGAGCTGCGCTGAAACAATCCTAACATCTCAAAA--------CGATAGATCTTAATGAACATTAGAGAGACGCGTACTTCTCGCGGAGCTTGCTGATTTCCCTTTTGAAGTCCTCGTCTTCAAACTCAGAGTCGTTATCGCTGCTGAAGTACGAGTTGAAAGAGTTGTTCAGACTTTTGCCGTCAGGACTGACCGCAGAGCCGTTGCCCTTAGTCTGGAAACCCTGTGGTGACGGTTCTGGAGACTCTACAGGCGTAGGAGCTGTTGGCTCCTCTGAGGCTCGGCTCACAGAGAAACGGCCGACTGTGGTTTCGCTCTTGGTGGTGACCTGGAAGCGGCCGATTGTAGTGGGTTGGCTGGGGGGTGCAGGGGGCAAAGCGTCCACCGTGTCAAACCTGGTTTCATGCAGAGGAGAAGATGCCCTGTGCAGTGTGTTCTCTGGACTGGAGAGATTAGAGGATGAACTTGAGGAGGTGGAGGAAGATGAGTCACTGGAGGTGGTGGGAAGAAGCAGGGAAGGGTCATCAACTGCTAATGACACCTGGAAGACATGGAGGGGGGAATTAAAAATGGATTAGACAGCAGAATATTATAGAAATAAAACGTGTCAAATTGTACTATTAACATTAATAAATGATTCAGGCTAAAGGGCTGTGGTGATCATCACCTGAAATCGACCCAGGGTGAAGCCTCCAGGTGCTGACACAACCCCCGGTTCACCTTCAAGAAAAAATGGAACTGAAAAAGAGGCAGTGGAGACATTAGAAATAATAATATAACTTAAAAAGGTTATAGAAATAAATAAATCATAAAAAAAAATAACTGCACACACACACACACACACACACACACACACACCTGGCTGTCCTCCAGGAA------TCACCCCAGCATGAGAGGACTGCAAAAGAAAAAGAGAATGGAGAAAAATTGCCCGTCAAACATCATTACATCACGTACGAGGTGGCGTCAAAACATTTTCCCCGACTCTAACGGTGCTACTCGGAGCACGTGACGTTCAGATTTACTGTACACCCTCAGTGAACATGTCAAAACTGTGTCCAGTGTGAATATTGTGTGTGAGCACCATTGTTATCCAGCACTGCTTTTAATCCGCCTGAACATGGATTTCACCAGAGCTGCACAGGTTGTTGCTGGGTTCCTCTTCCACTCCACCACAATGACCTCACGAAGCTGCTGGATGTTAGACACATGGCGCTTCTCCACCTTCTGCTTGAGGATCTCACAGGTGCTCAATAGGGTTTATGTCTGGAGACATACATGGTTACTCTGTCACCTTTATCTTCAGCTTCCTCAGCAAGTCATGTTGGTGGTGTGTTTGGGGGCCGTTATGTTGTAAAACTGACGTTCAGACCAGTTTCTGAAGGGGGGCATCATGATCTGCTTCAGAATGTTACAGTACATGCTGGAAATCATGTTTTCAGCAGC-----------CCCAGACCATTATACTACCACCACCATGCTTGACTGTAGGTAAGACA--ATTTTCTTGGTTCTCCTCACCGGGGCGTTGCCACACATGCTGGACACCATCTGAGCCAAGTGAGTTTATCTCAGTCTCATCAGATTACAGGACATGGTTCCAGTAATTCATGCTCTTGGACAGGTCGTTCTTCAGCAAACTGTTTACGGGTTTCCTGTGAGCAGCTTCAGAAGATGCTGCAGCACTCA-TGTGTCT
 >seq_of_sec2
 --------------------------------------------------------------------------------------------------------------------------------------------------------------------------------------------------------------------------------------------------------------------------------------------------------------------------------------------------------------------------------------------------------------------------------------------------------------------------------------------------------------------------------------------------------------------------------------------------------------------------------------------------------------------------------------------------------------------------------------------------------------------------------------------------------------------------------------------------------------------------------------------------------------------------------------------------------------------------------------------------------------------------------------------------------------------------------------------------------------------------------------------------------------------------------------------------------------------------------------------------------------------------------------------------------------------------------------------------------------------------------------------------------------------------------------------------------------------------------------------------------------------------------------------------------------------------------------------------------------------------------------------------------------------------------------------------------------------------------------------------------------------------------------------------------------------------------------------------------------------------------------------------------------------------------------------------------------------------------------------------------------------------------------------------------------------------------------------------------------------------------------------------------------------------------------------------------------------------------------------------------------------------------------------------------------------------------------------------------------------------------------------------------------------------------TATCCAGCCCTGCTTTTAATCCTCCTGAACATGGAATTCACCAGAGCTGCACAGGTTGTTGCTGGGTTCCTCTTCCACTCCACCACAATGACCTCACGAAGCTTCTGGATGTTAGACACATGGCGCTTCTCCACCTTCTGCTTGAGGATCCCACAGGTGGTCAATAGGGTTTATGTCTAGAGACATACATGGTTACTCTGTCACCTTTATCTTCAGCTTCCTCAGCAAGTCGTGTTGGTGGTGTGTTTGGGGGCCGTTATGTTGTAAAACTGACGTTCAGACCAGTTTCTGAAGGGGGGCATCATGATCTGCTTCAGAATGTTACAGTACATGCTGGAAATCATGTTTTCAGCAGC-----------CCCAGACCATTATACTACCACCACCATGCTTGACTGTAGGTAAGACACAATTTTCTTGGTTCTCCTCACCGGGGCGTTGCCACACATGCTGGACACCATCTGAGCCAAGAGGGTTTATCT--GTCTCATCAGATTACAGGACATG----------------------------------------------------------------------------------------------------
 >Sm_chr25_3433818_3434327
 -------------------------------------------------------------------------------------------------------------------------------------------------------------------------------------------------------------------------------------------------------------------------------------------------------------------------------------------------------------------------------------------------------------------------------------------------------------------------------------------------------------------------------------------------------------------------------------------------------------------------------------------------------------------------------------------------------------------------------------------------------------------------------------------------------------------------------------------------------------------------------------------------------------------------------------------------------------------------------------------------------------------------------------------------------------------------------------------------------------------------------------------------------------------------------------------------------------------------------------------------------------------------------------------------------------------------------------------------------------------------------------------------------------------------------------------------------------------------------------------------------------------------------------------------------------------------------------------------------------------------------------------------------------------------------------------------------------------------------------------------------------------------------------------------------------------------------------------------------------------------------------------------------------------------------------------------------------------------------------------------------------------------------------------------------------------------------------------------------------------------------------------------------------------------------------------------------------------------------ACTGCAAAAGAAAAAGAGAATGGAGAAAAATTGCACATCAAACATCATAACATCACGTACGAGGTGGCGTCAAAACATTTTC----------------------------------------------------------GTCAAAACGTCAAAGCA------------------------------------TATCCAGCACTGCTTTTAATCCTCCTGAACATGGATTTCACCAGAGCTGCACAGGTTGTTGCTGGGTTCCTCTTCCACTCCACCACAATGACCTCACGGAGCTGCTGGATGTTAGACACATGGCGCTTCTCCACCTTCTGCTTGAGGATCCCACAGGTGCTCAATAGGGTTTATGTCTAGAGACATACATGGTTACTCTGTCACCTTTATCTTCAGCTTCCTCAGCAAGTCATGTTGGTGGTGTGTTTGGA--CCGTTATGTTGTAAAACTGACGTTCAGACCAGTTTCTGAAGGGGGGCATCATGATCTGCTTCAGAATGTTACAGTACATGCTGGAATTCATGTTTTCAGCAGCACTCATGCAGCCCCAGACCATTATACTACCACCACCATGCTTGACTGTAGGTAAGACACAATTTCCTTGGTTCTCCTCACCAGGGCGTTACCACACATGCTGGACACCATCTGAGCCAAGTAAGTTTATCTCAGTCTCATCAGATTACAGGACATGGTTCCAGTAATTCATGCTCTTGGACAGGTTGTTCTTCAGCAAACTGTTTACGGGTTTCCTGTGAGCAGCTTCAGAAGAGGCTCCTTCTGGGACTGCACAC

case1049
>Sa_scaffold3124_46137_48013
 -------------------------------------------------------------------------------------------------------------------------------------------------------------------------------------------------------------------------------------------------------------------------------------------------------------------------------------------------------------------------------------GAATTGTATTATTTGGTAAATATAAAGATTCTGACAGACAGTTATTTAAATGGGAAAATGCTGAGTTTTTTTTTTTTTTAGGAAAAGGCAGACATTTGAGTTGATTTGAGTTGGGGGTTAGGCAGTCTCTAGAAGTTGTCAGTACCAAAATAAAAAGGAGAAA-TGATTAAAGTGGAGTTTGTTATATTGTCCATGAAGTTTATTATTAAGCCATTAACACCCACACACCCCACTATTACAGTAGCATGAATGGGTACTTAACTACTCTACCCATCATCCCCAGCATGTCACATACTTTAATAATCCCATTATGCTTTGTTTAAATCCACTATTCACTTTCCAGCCCTTTCGTGTCTCACAATCATGCTTTTGTAGAACTTTCTCTTTGTGCCATGCTATTGCTTTGTTTTCATGATTTGTTGTCTGTTTCGTTTGCATTTTATATAATCTGCACTTGCATCTGCCACCTTCACCATCCCATGGCAACTTGAAATGTAATAACACTTTAATTATTAAATCTGCTACAGTGCTCATCTACATGCATGTAAATTTTAATCAGGCGTCTTAATGACAATCCCAGTTTCTAAAATAATATATTTAATGTGTCTACAGTGTTTTATTTAATTTAAACCCACACTTAAGCTCATTTGTCTTTCACAAGGGACATCCAATCCATTTTCCTACAGCTCCTTTTGCGTCCAGACCTGGAAGAAGAAGAAAAAAAAAATCCATCCTCTAATTACCATATCCCTAATGATATGCAAATGATGTTTACTGTTTACTTATGGAAGGGACTTCAATTAAACTGCTATGTAACCAGAGGTTACAGCTCAGATTAAAAAGAGCAAATTCATTTACCCATCTGCTAAAATGAAAAACTTTAACAGGTTGGAGAGCTCTGGAGGACATGGGAGTTGATTGGGAGAAATATCAATGGTCTTTGACATTTCAAGCACATCCGGTTGCTTTTTATGATGTTTCTGCTGCATTTACTGCTAGGATTGCACTTGTGCTTCTGCTTTTCTAAAGGACGTTTTGATATTTGTCCATTTACTCTTATAAAGAAAGTGTTTTGGCAGTGTTTCCATTTCTACAGTCTATACTGGTTTGTATTTCTCAGATATTTCAACTCGTTTACAGTTGTTTACTGGTGAGTGAATCTTTTCTTGGTGTGTCTTCTTTTTCAACTCCATATGAAATGAAAACTTTGTGATTCTCCTATAAGAATCTTGGTGCTGTAGACATAAATAAAACAGTAAATATCAGAAATTGTGTTGTGCAAGGCGTCTAATGTGCGTGATGAAATAGCAAGCAAGTAAGGCATATGGAGGCACATTAGTCTGGGTTAGAGCGAACTGCCCAAAAAGCTTTATAACTGTTGCTTTATATAAATTTTTACTTCATTGCCTTTTAAAATTCTGAGTAGTCAAATGCTCTCGATGCTGTGGGGAAGAGGTAAAATAAACCTGTTACAGCTGGTATGTCAGGAAAGTAAGAGAACATACTGTATAGAACAAATCAAGGATTTCAAACAATTTTCTGCCTGCATAAAATGGAAAGCTCTGGTTGTGGCAGATCTCTCTGCTGGCTATGTTAAGCCACTGTAACGACTATGACTCGTTGGCAAAAAAAGATGGATTGATGCAAAATTTTTGAAACACCAATGAGAGCTGAATAGCCAGAAACGATTCTTGCTCTATACCTCCTATCGAGGTCACATTAAGCTAATGTGTGGCCCAAAGCTGATAAATATAGGTGTCCTATTACCACTAGAGCTCGATTTGAAAGTGTCTACATGGAATATTTTAACTTCAATCCTACTGTTCAGATTAGGGTGGTACAATAGTATTGAAC------------------------------------------CCAAAGCATTTAAGTATAAATTA----------------------------------------------------------------------------------------------------------------------------------------------------------------------------------------------------------------------------------------------------------------------------------------------------------------------------------------------------------------------------------------------------------------------------------------------------------------------------------------------------------------------------------------------------------------------------------------------------------------------------------------------------------------------------------------------------------------------------------------------------------------------------------------------------------------------------------------------------------------------------------------------------------------------------------------------------------------------------------------------------------------------------------------------------
 >Sa_scaffold3124_46137_48968
 -------------------------------------------------------------------------------------------------------------------------------------------------------------------------------------------------------------------------------------------------------------------------------------------------------------------------------------------------------------------------------------GAATTGTATTATTTGGTAAATATAAAGATTCTGACAGACAGTTATTTAAATGGGAAAATGCTGAGTTTTTTTTTTTTTTAGGAAAAGGCAGACATTTGAGTTGATTTGAGTTGGGGGTTAGGCAGTCTCTAGAAGTTGTCAGTACCAAAATAAAAAGGAGAAA-TGATTAAAGTGGAGTTTGTTATATTGTCCATGAAGTTTATTATTAAGCCATTAACACCCACACACCCCACTATTACAGTAGCATGAATGGGTACTTAACTACTCTACCCATCATCCCCAGCATGTCACATACTTTAATAATCCCATTATGCTTTGTTTAAATCCACTATTCACTTTCCAGCCCTTTCGTGTCTCACAATCATGCTTTTGTAGAACTTTCTCTTTGTGCCATGCTATTGCTTTGTTTTCATGATTTGTTGTCTGTTTCGTTTGCATTTTATATAATCTGCACTTGCATCTGCCACCTTCACCATCCCATGGCAACTTGAAATGTAATAACACTTTAATTATTAAATCTGCTACAGTGCTCATCTACATGCATGTAAATTTTAATCAGGCGTCTTAATGACAATCCCAGTTTCTAAAATAATATATTTAATGTGTCTACAGTGTTTTATTTAATTTAAACCCACACTTAAGCTCATTTGTCTTTCACAAGGGACATCCAATCCATTTTCCTACAGCTCCTTTTGCGTCCAGACCTGGAAGAAGAAGAAAAAAAAAATCCATCCTCTAATTACCATATCCCTAATGATATGCAAATGATGTTTACTGTTTACTTATGGAAGGGACTTCAATTAAACTGCTATGTAACCAGAGGTTACAGCTCAGATTAAAAAGAGCAAATTCATTTACCCATCTGCTAAAATGAAAAACTTTAACAGGTTGGAGAGCTCTGGAGGACATGGGAGTTGATTGGGAGAAATATCAATGGTCTTTGACATTTCAAGCACATCCGGTTGCTTTTTATGATGTTTCTGCTGCATTTACTGCTAGGATTGCACTTGTGCTTCTGCTTTTCTAAAGGACGTTTTGATATTTGTCCATTTACTCTTATAAAGAAAGTGTTTTGGCAGTGTTTCCATTTCTACAGTCTATACTGGTTTGTATTTCTCAGATATTTCAACTCGTTTACAGTTGTTTACTGGTGAGTGAATCTTTTCTTGGTGTGTCTTCTTTTTCAACTCCATATGAAATGAAAACTTTGTGATTCTCCTATAAGAATCTTGGTGCTGTAGACATAAATAAAACAGTAAATATCAGAAATTGTGTTGTGCAAGGCGTCTAATGTGCGTGATGAAATAGCAAGCAAGTAAGGCATATGGAGGCACATTAGTCTGGGTTAGAGCGAACTGCCCAAAAAGCTTTATAACTGTTGCTTTATATAAATTTTTACTTCATTGCCTTTTAAAATTCTGAGTAGTCAAATGCTCTCGATGCTGTGGGGAAGAGGTAAAATAAACCTGTTACAGCTGGTATGTCAGGAAAGTAAGAGAACATACTGTATAGAACAAATCAAGGATTTCAAACAATTTTCTGCCTGCATAAAATGGAAAGCTCTGGTTGTGGCAGATCTCTCTGCTGGCTATGTTAAGCCACTGTAACGACTATGACTCGTTGGCAAAAAAAGATGGATTGATGCAAAATTTTTGAAACACCAATGAGAGCTGAATAGCCAGAAACGATTCTTGCTCTATACCTCCTATCGAGGTCACATTAAGCTAATGTGTGGCCCAAAGCTGATAAATATAGGTGTCCTATTACCACTAGAGCTCGATTTGAAAGTGTCTACATGGAATATTTTAACTTCAATCCTACTGTTCAGATTAGGGTGGTACAATAGTATTGAACCCAAAGCATTTAAGTATAAATTANAGTACAATAGTATTGAAACCAAAGCATTTAAGTATAAATTAGTTTCTTGCCTTTAGCTAATGTCATGGCTTATTTACGTTATGCAGTGGCCTCATTAAGAGTGTCACCATATTTGGGAGCATATGTCTGGCTTCACTGCACAACACAGGTGTGAAGCATGGCTTAAATTACTTAATCTTTCCTTGGAAGAACAATGGAATAAACAATANACATGGCTTAAATGAATTAATCTTTCCTTTGAAGAACAATGGAATAAACAATACTTTGGCAAATCTGAAAAAGGGTGGGATTCATGAGCACAGTCCTGATGAACTGCTGATTCTCTGAGATTTTAATTCACACCCATCTCTTGAGTTTCCAGTGAACTGTAATGATGGCAGATCTAAGGATAAAAAAAATTACTAGACTGCTATAAGGAAAGACAATNGAGGATAAAAAAAATTTACCAGACTGCTATAAGGAAAGACAATGGATTATGAAATAACTACTCTTTACAAACACGGTGAGGAGAAAAGTATAACATGCATTGCAAGGTTTACCACTGACTTAAATGCTACAGTCAAGGATTCACTGTATTTGTGGATTTGCAGATATAAAAAAATTCTTTGCATATTTATAAAATATGCCATTTATCCCAGTGTTTAATCCTATGGGCGGAGATGGACGAAGTACACAAACATGTATTTGAGTTACAATAGATATACATTCGATAGTCTGGTTAGGTATTTGACTTCAGGTGTACTTAAATATCCAGAGTACTATGATTTATTGTCTATAATGTTCCTATTATCATTTTTGTCACAAGACTCTTTGCTTAATCAACTCGATTTTTGTGAAAAGACCATTGTAGCACACCAATCTATTATTAGAATGATATTAATGATTCAAATGCTGACTGATATCTATTAAAATGGTCATTAAACCAAAACCTTATTTTTAACTAATAAAAAAAAA---------------------------------------------------------------------------------------------------
 >Sa_chr11_6045908_6048571_rev
 -------------------------------------------------------------------------------------------------------------------------------------------------------------------------------------------------------------------------------------------------------------------------TGGAACCCATCACGGAAACCTCTGTATGACCCTGACCATTGTAGTGTAACTCAGTTTCAGGGTGTTAACGATCATCTTATAGCTTTGGCCATCTTTGTT--------GGAATTGTATTATTTTGTTATTATAAAGATTCTGACAGACAGTTATTTAAATGGGAAAATGCTGGGGTTTTATTTTTTTAAGGAAAATAGGGACATTTGAGTTTATTTGAGTTGGGGGTTAGGCAGTCTTTAGAAGTTGGCAATACCAAACTAAAAAGGAGAAAATGATTAAAGTGGAGTTTGTTATATTGTCCATGAAGTTTATTATTAAGCCATTAACACCCACACACCCCACTATTACAGTAGCATGAATGGGTACCTAACTACTCTACTCATCATCCCCAGCATGTCACATACTTTAATAATCCCATTATGCTTTGTTTAAATCCACTATTCACTTTCCAGCCCTTTCGTGTCTCACAATCATGCTTTTGT---ACTTTCTCTTTGTGCCATGCTATTGCTTTGTTTTCATGATTTGTTGTCTGTTTCGTTTGCATTTTATATAATCTGCACTTGCATCTGCCACCTTCACCATCCCATGGCAACTTGAAATGTAATAACACTTTAATTATTAAATCTGCTACAGTGCTCATCTACATGCATGTAAATTTTAATCAGGCGTCTTAATGACAATCCCAGTTTCTAAAATAATATATTTAATGTGTCTACAGTGTTTTATTTAATTTAAACCCACACTTAAGCTCATTTGTCTTTCACAAGGGACATCCAATCCATTTTCCTACAGCTCCTTTTGCGTCCAGACCTGGAAGAAGAAGAAAAAAAAA-TCCATCCTCTAATTACCATATCCCTAATGATATGCAAATGATGTTTACTGTTTACTTATGGAAGGGACTTCAATTAAACTGCTATGTAACCAGAGGTTACAGCTCAGATTAAAAAGAGCAAATTCATTTACCCATCTGCTAAAATGAAAAACTTTAACAGGTTGGAGAGCTCTGGAGGACATGGGAGTTGATTGGGAGAAATATCAATGGTCTTTGACATTCCAAGCACATCCGGTTGCTTTTTATGATGTTTCTGCTGCATTTACTGCTAGGATTGCACTTGTGCTTCTGCTTTTCTAAAGGACGTTTTGATATTTGTCCATTTACTCTTATAAAGAAAGTGTTT-----------CCATTTCTACAGTCTATACTGGTTTGTATTTCTCAGATATTTCAACTCGTTTACAGTTGTTTACTGGTGAGTGAATCTTTTCTTGGTGTGTCTTCTTTTTCAACTCCATATGAAATGAAAACTTTGTGATTCTCCTATAAGAATCTTGGTGCTGTAGACATAAATAAAACAGTAAATATCAGAAATTGTGTTGTGCAAGGCGTCTAATGTGCGTGATGAAATAGCAAGCAAGTAAGGCATATGGAGGCACATTAGTCTGGGTTAGAGCGAACTGCCCAAAAAGCTTTATAACTGTTGCTCTATATAAATTTTTACTTCATTGCCTTTTAAAATTCTGAGTAGTCAAATGCTCTCGATGCTGTGGGGAAGAGGTAAAATAAACCTGTTACAGCTGGTATGTCAGGAAAGTAAGAGAACATACTGTATAGAACAAATCAAGGATTTCAAACAATTTTCTGCCTGCATAAAATGGAAAGCTCTGGTTGTGGCAGATCTCTCTGCTGGCTATGTTAAGCCACTGTAACAACTATGACTCGTTGGCAAAAAAAGATGGATTGATGCAAAATTTTTGAAACACCAATGAGAGCTGAATAGCCAGAAACCATTCTTGCTCTATACCTCCTATCGAGGTCACATTAAGCTAATGTGTGGCCCAAAGCTGATAAATATAGGTGTCCTATTACCACTAGAGCTTTATTTGAAAGTGTCTACATGGAATATTTTAACTTCAATCCTACTGTTCAGATTAAGGTGGTACAATAGTATTGAA------------------------------------------ACCAAAGCATTTAAGTATAAATTAGTTTCTTGCCTTTAGCTAATGTCATGGCTTATTTACGTTATGCAGTGGCCTCATTAAGAGTGTCACCATATTTGGGAGCATATGTCTGGCTTCACTGCACAACACAGGTGTGAAGCATGGCTTAAATGACTTAATATTTCCTTGGAAGAAC------------------------------------------------------AATGGAATAAACAATACTTTGGCAAATCTGAAAAAGGGTGGGCTTCATGAGCACAGTCCTGATGAACTGCTGATTCTCTGAGATTTTAATTCATACCCATCTCTTGAGTTTCCAGTGAACTGTAATGATGGCAGATCT-------------------------------------------GAGGATAAAAAAAATTTACCAGACTGCTATAAGGAAAGACAAAGGATTATGAAACAACTACTCTTTACAAACACGGTGAGGAGAAAAGTATAACATGCATTGCAAGGTTTACCACTGACTTAAATGCTACAGTCAAGGATTCACTGTATTTGTGGATTTGCAGATATAAAAAAATTATTTGCATATTTATAAAATATGCCATTTATTCCAGTGTTTAATCCTATGGGCAG-------TGAAGTACACAAACATGTATTTGAGATACAATAGATATACATTCGATAGTCTGGTTAGGTATTTGACTTCAGGTGTACTTAAATATCCAGAGTACTATGATTTATTGTCTATAATGTTCCTATTATGATTTTTGTCACAAGACTCTTTGCTTAATCAACTCGATTTTTGTGAAAAGACCA--------CACCAATCTTTTAATAGAATGATATTAATGAGTCAAATGCTGACTGATATCTATTTGAATGGTCATTAACTCAAAACCTTATTTTTAACTGATAAAAAAAAAATCACGCAAAAAAAAAAAAAAAAAAAAGGGTGTTGTGAAAAGTTAGAGTCAGGAGGTTCTTCCATCATTATTTCTCTCATTATGTTCTTTTGCTTCTCT
 >Sa_scaffold3124_45864_48013
 ----------------------------------------------------------------------------------------------------TTTGTTGGGGAGCAACAATTCTAATTCTCAAATTCTCAGAGAGTCTCTGCCATGAGGTGTCATGTTGAACATCCAGTGGTAAGTATCGGAGAATTGTACTCAAAACACCACATTTTAACTGCTCTAATACAAGATACACAAATTTATATGGTCCTGTCAAACAGACAAAACTTGAACATGATAAATATGACTTGCATAGTTAAATAACATACAGCAATGTTTTTATGGAATATCTATTGTATTTTTGAAGAGACTTTTATTATTTAATATATAGAATTGTATTATTTGGTAAATATAAAGATTCTGACAGACAGTTATTTAAATGGGAAAATGCTGAGTTTTTTTTTTTTTTAGGAAAAGGCAGACATTTGAGTTGATTTGAGTTGGGGGTTAGGCAGTCTCTAGAAGTTGTCAGTACCAAAATAAAAAGGAGAAA-TGATTAAAGTGGAGTTTGTTATATTGTCCATGAAGTTTATTATTAAGCCATTAACACCCACACACCCCACTATTACAGTAGCATGAATGGGTACTTAACTACTCTACCCATCATCCCCAGCATGTCACATACTTTAATAATCCCATTATGCTTTGTTTAAATCCACTATTCACTTTCCAGCCCTTTCGTGTCTCACAATCATGCTTTTGTAGAACTTTCTCTTTGTGCCATGCTATTGCTTTGTTTTCATGATTTGTTGTCTGTTTCGTTTGCATTTTATATAATCTGCACTTGCATCTGCCACCTTCACCATCCCATGGCAACTTGAAATGTAATAACACTTTAATTATTAAATCTGCTACAGTGCTCATCTACATGCATGTAAATTTTAATCAGGCGTCTTAATGACAATCCCAGTTTCTAAAATAATATATTTAATGTGTCTACAGTGTTTTATTTAATTTAAACCCACACTTAAGCTCATTTGTCTTTCACAAGGGACATCCAATCCATTTTCCTACAGCTCCTTTTGCGTCCAGACCTGGAAGAAGAAGAAAAAAAAAATCCATCCTCTAATTACCATATCCCTAATGATATGCAAATGATGTTTACTGTTTACTTATGGAAGGGACTTCAATTAAACTGCTATGTAACCAGAGGTTACAGCTCAGATTAAAAAGAGCAAATTCATTTACCCATCTGCTAAAATGAAAAACTTTAACAGGTTGGAGAGCTCTGGAGGACATGGGAGTTGATTGGGAGAAATATCAATGGTCTTTGACATTTCAAGCACATCCGGTTGCTTTTTATGATGTTTCTGCTGCATTTACTGCTAGGATTGCACTTGTGCTTCTGCTTTTCTAAAGGACGTTTTGATATTTGTCCATTTACTCTTATAAAGAAAGTGTTTTGGCAGTGTTTCCATTTCTACAGTCTATACTGGTTTGTATTTCTCAGATATTTCAACTCGTTTACAGTTGTTTACTGGTGAGTGAATCTTTTCTTGGTGTGTCTTCTTTTTCAACTCCATATGAAATGAAAACTTTGTGATTCTCCTATAAGAATCTTGGTGCTGTAGACATAAATAAAACAGTAAATATCAGAAATTGTGTTGTGCAAGGCGTCTAATGTGCGTGATGAAATAGCAAGCAAGTAAGGCATATGGAGGCACATTAGTCTGGGTTAGAGCGAACTGCCCAAAAAGCTTTATAACTGTTGCTTTATATAAATTTTTACTTCATTGCCTTTTAAAATTCTGAGTAGTCAAATGCTCTCGATGCTGTGGGGAAGAGGTAAAATAAACCTGTTACAGCTGGTATGTCAGGAAAGTAAGAGAACATACTGTATAGAACAAATCAAGGATTTCAAACAATTTTCTGCCTGCATAAAATGGAAAGCTCTGGTTGTGGCAGATCTCTCTGCTGGCTATGTTAAGCCACTGTAACGACTATGACTCGTTGGCAAAAAAAGATGGATTGATGCAAAATTTTTGAAACACCAATGAGAGCTGAATAGCCAGAAACGATTCTTGCTCTATACCTCCTATCGAGGTCACATTAAGCTAATGTGTGGCCCAAAGCTGATAAATATAGGTGTCCTATTACCACTAGAGCTCGATTTGAAAGTGTCTACATGGAATATTTTAACTTCAATCCTACTGTTCAGATTAGGGTGGTACAATAGTATTGAA------------------------------------------CCCAAAGCATTTAAGTATAAATTA----------------------------------------------------------------------------------------------------------------------------------------------------------------------------------------------------------------------------------------------------------------------------------------------------------------------------------------------------------------------------------------------------------------------------------------------------------------------------------------------------------------------------------------------------------------------------------------------------------------------------------------------------------------------------------------------------------------------------------------------------------------------------------------------------------------------------------------------------------------------------------------------------------------------------------------------------------------------------------------------------------------------------------------------------
 >Sm_chr51_6256025_6258170_rev
 TTCCAAGTGGAACCCGTCACGGAAACCTCTGTTTGACCCTGACCATTGTAGTATAACTCAGTTTCAGGGTGTTAACGATCTTCTTATAGCTTTGGCCATCTTTGTTAGGGAGCAACAATTCTAATTCCCAAATCCTCAGAGAGTCTTTGCCATGAGGTGTCATGTTGAACATCCAGTGGTCAGTATGAGAGAATTGTACTCAAAACACCACATTTTAACTGCTCTAATACAAGATACACAAATTTATATGGTCCTGTCAAACAGACAAAATTTGAACATGATAAATATGACTTGCATAGTTAAATAACATACAGCAGTGTTTTTATGGAATATCTATTGTATTTTTGAAGAGACTTTTATTATTTAATATATAGAATTTTATTATTTTGTTATTATAAAGATTCTGACAGACAGTTATTTAAATGGGAAAATGCTGGGGTTTTTTTTTT--TAGGAAAAGGGGGACATTTGAGTTGATTTGAGTTGGGGGTTAGGCAGTCTCTAGAAGTTGGCAGTACCAAAATAAAAAGGAGAAAATGATTAAAGTGGAGTTTGTTATATTGTCCATGAAGTTTATTATTAAGCCATTAACACCCACACACCCCACTATTACAGTAGCATGAATGGGTACTTAACTACTCTACCCATCATCCCCAGCATGTCACATACTTTAATAATCTCATTATGCTTTGTTTAAAACCACTATTCACTTTCCAGTCCTTTCGTGTCTCACAATCATGCTTTTGTAGTACTTTCTCTTTGTGCCATGCTATTGCTTTGTTTTCATGATTTGTTGTCTGTTTCGTTTGCATTTTATATAATCTGCACTTGCATCTGCCACCTTCACCATCCCATGGCAACTTGAAATGTAATAACACTTTAATGATTAAATCTGCTACAGTGCTCATCTACATGCATGTACATTTTAATCAGGCATCTTAATGACAATCCCAGTTTCCAAAATAATATATTTAATGTGTCTACAGTGTTTTATTTAATTTAAACCCACACTCAAGCTCATTTGTCTTTCACAAGGGACATCCAATCCATTTTCCTACAGCTCCTTTTGCGTCCAGACCTGGAAGAAGAAGGAAAAAAA--TCCATCCTCTAATTACCATATCCCTAATGATATGCAAATTATGTTTACTGTTTACTTATGGAAGGGACTTCAATTAAACTGCTATGTAACCAGAGGTTACAGCTCAGATTAAAAAGAGCAAATTCATTTACCCATCTGCTAAAATGAAAAACTTTCACAGGTTGGAGAGCTCTGGAGGACATTGGAGTTGATTGGGAGAAATATCAATGGTCTTTGACATTCCAAGCACATCCGGTTGCTTTTTATGATGTTTCTGCTGCATTTACTGCTAGGATTGCACTTGTGCTTCTGCTTTTATAAAGGACGTTTCGATATTTGTCCATTTACTCTTATAAAGAAAGTGTTTTGGCAGTGTTTCCATTTCTACAGTCTATACTGGTTTGTATTTCTCAGATATTTGAACTCGTTTACAGTTGTTTACTGGTGAGTGAATGTTTTCTTGGTGTGTCTTCTTTTTCAACTCCATATAAAATGAAAACTTTGTGATTCTCCTATGAGAATCTTGGTGCTGTAGACATAAATAAAACAGTAAATATCAGAAATTGTGTTGTGCAAGGCGTCTAATGTGCGTGATGAAATAGCAAGCAAGTAAGGCATATGGAGGCACATTATTCTGGGTTAGAGCGAACTGCCCAAAAAGCTTTATAACTGTTACTCTGTATACATTTTTATTTCATTGCCTTTTAAAATTCTGAGTAGTCAGATGCTCTCTATGCTGTGGGAAAGAGGTAAAATAAACCTGTTACAGCTGGTATGTCAGGAAAGTAAGAGAACATACTGTATAGAACAAATCAAGGATTTTAAACAATTTTCTGCCTGCATAAAATGGAAAGCTCTGGTTGTGGCAGATCTCTCTGCTGGCTATGTTAAGCCACTGTAACGACTATGACTCGTTG-CAAAAAAAGATGGATTGATGCAAAATTTTTGAAACACCAATGAGAACTGAATAGCCAGAAACCATTCTTGCTCTATACCTCCTATCGAGGTCACATTAAGCTAATGTGTGGCCCAAAGCTGATAAATATAGGTGTCCTAGTACCACTAGAGCTCTATTTGAAAGTGTCTACATGGAATATTTTAACTTCAATCCTACTGTTCAGATTAGGGTGGTACATCAGTATTGAA------------------------------------------ACCAAAGCATTTAAGTATAAATTAGTTTCTTGCCTTTAGCTAATGTCATGGCTTATTTACGTTATGCAGTGGCCTCATTAAGAGTGTCACCATATTTGGGACCATATGTCTGGCTTCACTGCA-------------------------------------------------------------------------------------------------------------------------------------------------------------------------------------------------------------------------------------------------------------------------------------------------------------------------------------------------------------------------------------------------------------------------------------------------------------------------------------------------------------------------------------------------------------------------------------------------------------------------------------------------------------------------------------------------------------------------------------------------------------------------------------------------------------------------------------------------------------------------------------------------------------------------------------------------

case104
>Sm_scaffold2988_90801_90950
 ----------------------------------------------------------------------------------------------------------------------------------------------------------------------------------------------------------------------------------------------------------------------------------------------------------------------------------------------------------------------------------------------------------------------------------------------------------------------------------------------------------------------------------------------------------------------------------------------------------------------------------------------------------------AAGGTGT-----------------TCAATAGGTTTGAAGTCAAAACTCTATAGCAGGCTCCTTGTGACCCACTCTTCCACTCCAACCCATGCAAATCATATCTTCATAGAGCTGTCTTTGTGCA-----CAGGAGCATTGTCAT--CCTGGAACAGGTTTGGGTCTCTTAG--CTC------------------------------------------------------------------------------------------------------------------------------------------------------------------------------------------------------------------------------------------------------------------------------------------------------------------------------------------------------------------------------------------------------------------------------------------------------------------------------------------------------------------------------------------------------------------------------------------------------------------------------------------------------------------------------------------------------------------------------------------------------------------------
 >Sm_scaffold2988_90614_90950
 ---------------------------------------------------------------------------------------------------------------------------------------------------------------------------------------------------------------------------------------------------------------------------------------------------------------------------------------------------------------------------------------------------------------------------------------------------------------------------------CATTCGCTGTTAAAATAACTTCCACTCTTCTGGCAAGATGTTCCACAAGAGTTAGGAATGTGGTTCTGGAGATTTGTACTCA--TTCAGCCAAAAAGGTGTGAGTAAAGT---CAGGTANNNNNNNNNNNNNNNNNNNNNNNNNNNNNNNNNNNNNNNNNNNNNNNNNNNNNNNNNNNNNNNATTAAATCCAAAGGTGTTCAATAGGTTTGAAGTCAAAACTCTATAGCAGGCTCCTTGTGACCCACTCTTCCACTCCAACCCATGCAAATCATATCTTCATAGAGCTGTCTTTGTGCA-----CAGGAGCATTGTCAT--CCTGGAACAGGTTTGGGTCTCTTAG--CTC------------------------------------------------------------------------------------------------------------------------------------------------------------------------------------------------------------------------------------------------------------------------------------------------------------------------------------------------------------------------------------------------------------------------------------------------------------------------------------------------------------------------------------------------------------------------------------------------------------------------------------------------------------------------------------------------------------------------------------------------------------------------
 >Sm_chr25_11844131_11844450
 ---------------------------------------------------------------------------------------------------------------------------------------------------------------------------------------------------------------------------------------------------------------------------------------------------------------------------------------------------------------------------ATTTGGTGGACTAGAACATTTATCAGGCTGGT---AAAGTGGTATAAATAAAGGTGTGCAGACACCTGACCATAAAATTGGTCCCATTCCACATTTGGTATCCATTCGCTGTTAAAATAACTTCCACTCTTCTGGCAAGATGTTCCACAAGAGTTAGGAATGTGGTTCTGGAGATTTGTACTCA--TTCAGCCAAAAAGATGTGAGTAAAGT---CAGGTACTGAAGTAGGTGAGGTGAGGAGGCCTGGTGTGCAGTCAGAGTTTCAATTAAATCCAAAGGTTT-----------------TCAATAGGTTTGAAGTCAAAACTCTATAGCAGGCTCCTTGTGACCCACTCTTCCACTCCAACCCATGCAAATCATATCTTCATAGAGCTGTCTTTGTGCA-----CAGGAGCATTGTCAT--CCTGGAACAGGTTTGGGTCTCTTAG--CTCTTAAGTCTCTTTGTCTCAATAGTGTATGTTGCAGTTTTGTTTGAAACCCATGCAAGTAGTAATCACAAGT---ACCTGGCTATTA-AAGCTGCACCATACATTA----------------------------------------------------------------------------------------------------------------------------------------------------------------------------------------------------------------------------------------------------------------------------------------------------------------------------------------------------------------------------------------------------------------------------------------------------------------------------------------------------------------------------------------------------------------------------------------------------------------------------------------------------------------
 >Sm_scaffold2988_90801_92129
 ----------------------------------------------------------------------------------------------------AAGGTGTTCAATAGGTTTGAAGTCAAAACTCTATAGCAGGCTCCTTGTGACCCACTCTTCCACTCCAACCCATGCAAATCATATCTTCATAGAGCTGTCTTTGTGCACAGGAGCATTGTCATCCTGGAACAGGTTTGGGTCTCTTAGCTCAAATGAAGGGAAATTTAATGCTGCCACCACATTCAAAGACATC-TTTTACAATTGTGTGCTTCCAAATTTGATGTAACATTTTTGACAAGAATCGCATGTGCCTGAAAAAGTCAGGGGTCTCAATAGTGTATGTTGCAGTTTTGTTTGAAACCCATGCAAGTAGTAAT-CACAAGTACCTGGCTATTAAAGCTGCACCATACATTAGTCA--AGCCATTCTGTGT-GACACTGCTGACCTTTTCTTTGCAGGTTCTTGTTATAGAGC-AGAAAAACGAGGATGGAACTTGGCCTCGAGGTTCCTCTACACAGAAGTAAGTGATTT--ATACATTATTCTCCACTGCATTTCACCATCGCAGGTCAACAGTTGAAGTGTCTAAATATGTTTGTCTCTCAC---------------TCATATTTCTTGTAGGTGTTTATTTAGTGTCGTTGGTCTCCCAATCATACTACTAGAACTATTCCATGAACTCATTACTTTCCAGTGTATTCTTTGTTTAATGTCTAGGAGTCTTGCGATTGCTTATTCCTAGTTTAGTTCTCCTGCTCCTCATTCTTTCATCCCTTTCTTTCTCACTGTTTGTCATGTTGTGCATAACCTCTACGCTCTGTTTATACTTTGCTTACGTGGCTTCCATAACCCATTTCATTCTTTATAAAAAAAGAAGAAGAAAGAAACGGCTGTAAAAGGCTGT-GAAGTCTTTGCTTTCATTTTTTTCTAACTCATGGTATTTTTTTTTATCTTTTAAAGGTCATCTGGTGCTTCCAATCTCTCTGCTTTACCAAAGATCTCCCCTTCATCTCTCACAAACAATCATAGCAGCAGCTTCAGCAGCAGGAAGTAAGCCCCAAA-TAGGGCGTGGTTCACTGGGAGGGGTTTATGGGAGGGCGGGTCTTAAATCATTAACAACATACCCAACAATAGCATGGGTTTGTGTGT--TTGTGCTCTGTAGAGCCAAGTACGCCAAATAGCCTCCTTTCCTTCGTCCTCCGCCATCCAGTAATGAGAGATTTTCATTGCGTCGAGAGCAAAATTCTAGCAAAATCTTTAAAACAAGGCCGTTGTCTT-----CAGTGGGATATATTCTTCTGGCTGCGAGAATGAGGGAAAGGAGGGCAGGAACAATTTGGAGTATTGGGACAGAGCTTCTCTGTGTATGTTTAGCCAGTTTGGAGTGTCTGTGTGTGTGT---------------------------------------------------------------------------------------------------
 >Sa_chr50_8079289_8080624_rev
 TATTCAGCCACAAATGGTGTTAGTCAGGTTTCTGAAGTAGGTGGGACGAGGAGGCCTGGTGTGCAGTCAGAGTTTCAGTTAATTCCAAAGGTGTTCACCTAAGGTGTTCAATAAGTTTGAAGTCAGAGCTCTATAGCAGGCAACTTGTGACTGACTCTTCCACTTTAACCCATGCAAATCATATCTTCATAGAGCTGCCTTTGTGCACAGGAGCATTGTCATCCTGGAACAGTTTTGGGTCTCCTAGTTCAAATGAAGGAAAATGTAATGCTGCCACCACATCCAAAGACATCCTTTTACAATTGCGTGCTTTCAAATTTGGGGTAACATTTTTGACAAGAATCGCATGTGCCTGAAAAAGTCAGGTGTCTCAATAGTGTATGTTGCCGTTTTGTTTGAAACCCATGCAAGTAGTAAT-CACAAGTACCTGGCTATTAAA-CTGCACCATACATTATTCG--AGCCATTCTGTGT-GACACTGCTGACCTTTTCTTTGCAGGTTCTTGTTATAGAGC-AGAAAAACGAGGATGGAACTTGGCCTCGAGGTTCCTCTACACAGAAGTAAGTGATTTTTATACATTATTCTCCACTGCATTTTACCATCGCAGGTCAACAATTGAAGTGTCTAAATATGTTTGTCTCTCAC---------------TCATATTTCTTGTAGGTGTTTATTTAGTGTCGTTGGTCTCCCAATCATACTACTAGAACAATTCCATGAACTCATTACTTTCCAGTGTATTCTTTGTTTAATGTCTAGGAGTCTTGCGATCGCTTATTCTTAGTTTGGTTCTCCTGCTCCTCATTCTTTCATCTCTTTCTTTCTCACTGTTTGTCATGTTGTGCATAACCTATACGCTCTGTTTATACTTTG----CGTGGCTTCCATAACCCATTTCATTCTTTATAAAAAAAGAAGAAGAAAGAAACAGCTGTAAAAGGCTGTTAAAGTCTTTGCTTTCATTTTTTTCTAACTCATGGTATTTTTTTTTATCTTTTGAAGGTCATCTGGTGCTTCCAATCTCTCTGCTTTACCAAAGATCTCCCCTTCATCTCTCACAAACAATCATAGCAGCAGCTTCAGCAGCAGGAAGTAAGCCCCAAAATAGGGCGTGGTTCACTGGGAGGGGTTTATGGGAGGGCGGGTCTTAAATTGTTAACACCATACCCAACAATAGCATGGTTTTGTGTGTGTTTGTGCTCTGTAGAGCCAAGTACGCCAAATAGCCTCCTTTCCTTCGTCCCCCGCCATCCAGTAATGAGAGATTTTCATTGCGTCGAGAGCAAAATTCTAGCAAAATCTTCAAAACAAGGCCGTTGTCTTGTCTTTAGTCGGATATATTCTGCTGGCTGAGAGAATGAGGAAAAGGAGGGCAGGAACAATTTGGAGTATTGGGACAGAGCTTCTCTGTGTTTGTTTAGCCAGTTTGGAGTGTCTGTGTGTGTGTTGGGTTCTTCTGCAGTGTATCACTGCTTTATCCATTGTAAGTTAGGTGGAAGTTATTCCCACTTATTTACTGTAGCTTACTAGGGATGCTTATAGTGGA

case1050
>Sa_scaffold5394_155162_155368
 ---------------------------------------------------------------------------------------------------------------------------------------------------------------------------------------------------------------TTTGGCAGATGTCCTTGTCCAGAGCGACTTACCTCTCATTCATACAACTGAGCAGCTATGGGGTTAAGTAGTGCTCAGGGGCCCAGAAATGGCAGCTTCGTGTGGCTGGAAATTTAACTCAAAATTTGACCTTTAGATCCAAAGCCTTGATCATTAAGATACCACTTCTCCACCATCTCAGGCCACTTTTTCTTTGCCACTGGCACC---------------------------------------------------------------------------------------------------------------------------------------------------------------------------------------------------------------------------------------------------------------------------------------------------------------------------------------------------------------------------------------------------------------------------------------------------------------------------------------------------------------------------------------------------------------------------------------------------------------------------------------------------------------------------------------------------------------------------------------------------------------------------------------------------------------------------------------------------------------------------------------------------------------------------------------------------------------------------------------------------------------------------------------------------------------------------------------------------------------------------------------------------
 >Sa_scaffold5394_155162_156365
 ---------------------------------------------------------------------------------------------------------------------------------------------------------------------------------------------------------------TTTGGCAGATGTCCTTGTCCAGAGCGACTTACCTCTCATTCATACAACTGAGCAGCTATGGGGTTAAGTAGTGCTCAGGGGCCCAGAAATGGCAGCTTCGTGTGGCTGGAAATTTAACTCAAAATTTGACCTTTAGATCCAAAGCCTTGATCATTAAGATACCACTTCTCCACCATCTCAGGCCACTTTTTCTTTGCCACTGGCACCACNNNNCCAACCTGATTGGAGACCTTCCTATTGNNNNNNNNNTCAGCCTGATTGGAGACCTTCCTATTGNCGCGCCACTGGCTTGCTCATTAGGAATAAATGTATGGGGCAAATCTATGAATTTTACATTTATATTTGTAATCNNNNNNNNNNNNNNNNNNNNNNNNNNNNNNNNNNNNNNNNNNNNNNNNNNNNNNNNNNNNNNNNNNNNNT----TCCAGCTTGGCAAGACTGTGGTGACGACACCATGCTCATGTCATTTTAAAATGTTGATATATATGCATAATTGTCTTATTTTTT-----ATTTCTAATGAGCTGATTTTACTACTGTAGTTGTTTCTTAGCATTTCTTTCACGTTGCAGTGGTTTCTGCACTCATACAAGCACACAAGCAATATTTTTTTT-AAGTTGTTTAAATGGACTTCTGCTCAGAAGTTTTTGAGTTTAAATTCCTGCAAGACAAGATGCAACTGCTTAAGCAAGGCCATTAACCCTAAAATAATTATTTGTATAATAATTATAAGTCGCTCTGGATAAGGACATCTGCCAAATTCCATAAATAAAATGTTGATTGGACAAGAATTTGGCAGATTTTGTGAAATAGAGCGGTCTTCCTCTGTAAATTATGAGTATCAGCAGTATGTATTTCAGGTATGTTTTACTTGCTTGTTGCATAGTTACGAGGACTGTAGCAAAATACATTTATCCTGGTCAGGTTTGTGGCAAAGCCTCCTGAGAATACTGATTAGGGTGTGAAGTAATATAGCAACCTGTATTATATTCCAGTGTATACATTTGTGTATACATATTGCATATGCATTCACACACTCATTTACACCTAGGGGCAATTTAGTTTTGGGTCAAAAGGAGACTGAAGCTGTGAAAAGCAATTAACAAACAATTAACAAATAGTAATTGACAGCTGACTTTGACATCAAGGTAGTAATCACTTACAACTGAAATATGGTAGATATCAGTGGATTCACTATATATATATATATAT----------------------------------------------------------------------------------------------------
 >Sa_chr50_11723903_11725045
 ------------------------------------------------------------------------------------------------------------TTGTACTGTAGTTAATAAAGAGATTGCTACAATAATTTAGGAGTACAATTGTCACAAACAGTTTTGCACTCAAAAGTTCACTGTGAACATTTGATAACCTTTGGCAGATGTCCTTGTCCAGAGCGACTTACCTCTCATTCATACAACTGAGCAGCTATGGGGTTAAGTAGTGCTCAGGGGCCCAGAAATGGCAGCTTCGTGCGGCTGGAAATTTAACTCAAAATTTGACCTTTAGATCCAAAGCCTTGATCATTAAGATACCACTTCTCCACCATCTCAGGCCACTTTTTCTTTGCCACTGGCACCACTCGC-------------------------------------------------------------------GCCACTGGCTTGCTCATTAGGAATAAATGTATGGGGCAAATCTATGAATTTTACATTTATATTTGTAATCTATTTCTTTAAAGCTCCTTTGGTTCAATAGCCACTGTTAAAAGTGCTATACAAATAAAATGTAATTAAATAATTTCCAGCTTGGCAAGCCCGTGGTGACGACACTATGCTCATGTCATTTTAAAATGTTGATATATATGCATAATTGTGTTATGTTTTTTACAATTTCTAATGAGCTGATTTTACTACTGTAGGTGTTTCTTAGCATTTCTTTCACGTTGCAGTGGTTTTTGCACTCATACAAGCACACAAGCAATATTTTTTTTTAAGTTGTTT----GGACTTCTGCTTAGAAGTTTTTGAGTTCAAATTCCTGCAAGACAAGATGCAACTGCTTAAGCAAGGCCATTAACCCTAAAATAATTATTTGTATAATAATTATAAGTCGCTCTGGATAAGGACATCTGCCAAATTCCATAAATAAAATGTTGATTGGACAAGAATTTGGCAGATTTTGTGAAATAGAGCGGTCTTCCTCTGTAAATTATGAGTATCAGCAGTATGTATTTCAGGTATGTTTTACTTGCTTGTTGCATAGTTACGAGGACTGTAGCAAAATACATTTATCCTGGTCAGGTTTGTGGCAAAGCCTCCTGAGAATACTGATTAGGGTGTGAAGTAATATAGCAACCTGTATTATATTCCAGTGTATACATTTGTGTATACATATTGCATATGCATTCACACACTCATTTACACCTAGGGGCAATTTGGTTTTGGGTCAAAAGGAGACTGAAGCTGTGAAAAGCAATTAACAAACAATTAACAAATAGTAATTGACAGCTGACTTTGACATCAAGGTAGTAATCACTTACAACTGAAATATGGTAGATATCAGTGGATTCACTATATATATATATATATATATATATATATATATATATATATATATATATATATATATATATATATATATATATATATATATAGAGAGAGAGAGAGAGAGAGAGAGAGAGAGAGAGAG
 >Sa_scaffold5394_155061_155368
 ----------------------------------------------------------------------------------------------------ATGAACAGTCATATGGTATCACCCATATGAGGTTCCCTTTTGAGTCTGGTTCCTCTCAAGGTATCGGC-----AGTTTCAAACCCTTTACATATATATTT-ATGGCATTTGGCAGATGTCCTTGTCCAGAGCGACTTACCTCTCATTCATACAACTGAGCAGCTATGGGGTTAAGTAGTGCTCAGGGGCCCAGAAATGGCAGCTTCGTGTGGCTGGAAATTTAACTCAAAATTTGACCTTTAGATCCAAAGCCTTGATCATTAAGATACCACTTCTCCACCATCTCAGGCCACTTTTTCTTTGCCACTGGCACC---------------------------------------------------------------------------------------------------------------------------------------------------------------------------------------------------------------------------------------------------------------------------------------------------------------------------------------------------------------------------------------------------------------------------------------------------------------------------------------------------------------------------------------------------------------------------------------------------------------------------------------------------------------------------------------------------------------------------------------------------------------------------------------------------------------------------------------------------------------------------------------------------------------------------------------------------------------------------------------------------------------------------------------------------------------------------------------------------------------------------------------------------
 >Sm_chr25_8123974_8124286_rev
 TTAATAAAGAGATTGCTACAATAATTTAGGAGTACAATTGTCACAAACAGTTTTGCACTCAAAAGTTCACTGGGAACATTTGATAACCTCAACACCTATAATGAACAGTCATACAGTATCACCCATATGAGGTTCACTTTTGAGTCTGGTTCCTCTCAAGGTATTGTCCTCATACCATTTACATTTACATATATATATTT-ATGGCATTTGGCAGATGTCCTTGTCCAGAGCGACTTACCTCTCATTCATACAGCTGAGCAGCTATGGGGTTAAGTAGTGCTCAGGGGCCCAGAAGTGGCAGCTTGGTGTGGCTGGAAATTTAACTTAAAATTTGACCTTTAGATCCAAAGTCTTAATCATTAAGATACCACCTCTCCACCATCTCCAGCCACTTTTTCTTTGCCACTGGCACCTCCTTGTC-----------------------------------------------------------------GCCACTGGCTTGCTCATTAGGAGTAAATGTATGGGGTAAATCTATGAATTTTACATTTATATTTATAATCTATTTCTGTAAAGCTCCTTTG-------------------------------------------------------------------------------------------------------------------------------------------------------------------------------------------------------------------------------------------------------------------------------------------------------------------------------------------------------------------------------------------------------------------------------------------------------------------------------------------------------------------------------------------------------------------------------------------------------------------------------------------------------------------------------------------------------------------------------------------------------------------------------------------------------------------------------------------------------------------------------------------------------------------------------------------------------------------------------

case1051
>Sa_scaffold928_104321_104686
 ----------------------------------------------------------------------------------------------------------------------------------------------------------------------------------------------------------------------------------------------------------------------------------------------------------------------------CAATCAATCAATCCACTAATCAA-TTAATCCCTCAATCAACCCACCAACCAACCAATCCATCCTTACACTAATCAATCACTCAACCATTTAACCAATCAACCAACCAATCCATCCATCCAACCAATAATCAATCAATCACTCAATCAACCAACCAATCAATCCATCCATCCGCTAATCAATCAAATAATCTCTTAATCCATCCGTCCACTAAAACATTCATCCATCCATTAATCAATCAGGTCATCCATCCATCCATCTAGCCATCCATCCATCCATCCATCAAACAATCCACAATTTAATCCTTTCATCCATCCATTTCTTCATCACTCACTCCATCCATCTATCCAGGGGCATTCTCACAGGTTT------------------------------------------------------------------------------------------------------------------------------------------------------------------------------------------------------------------------------------------------------------------------------------------------------------------------------
 >Sa_scaffold928_104032_104686
 ----------------------GTACTCCCACATCACCTCATCGCTCACTGCAGGAAAACAAACACATGCAGGTAAAAGTTACTCAATCAATCACCCAACCAACCAACCAATCCATCCTTTCACTAAT--CAATCAATCA--TTCATTCAANTCATCCTTCTAATAATCAATCAATCATTCATTCAATTGATCCCTCAATTAACCCACCATCAACCAATCCATCCATCAAACTAATCAANCC-TAAATTAACCCACCATCAACAAATCCATCCATCAAACTAATCAATCACTCAATGAACCAACCAATAAATAAATCAATCAATCAATCCACTAATCAA-TTAATCCCTCAATCAACCCACCAACCAACCAATCCATCCTTACACTAATCAATCACTCAACCATTTAACCAATCAACCAACCAATCCATCCATCCAACCAATAATCAATCAATCACTCAATCAACCAACCAATCAATCCATCCATCCGCTAATCAATCAAATAATCTCTTAATCCATCCGTCCACTAAAACATTCATCCATCCATTAATCAATCAGGTCATCCATCCATCCATCTAGCCATCCATCCATCCATCCATCAAACAATCCACAATTTAATCCTTTCATCCATCCATTTCTTCATCACTCACTCCATCCATCTATCCAGGGGCATTCTCACAGGTTT------------------------------------------------------------------------------------------------------------------------------------------------------------------------------------------------------------------------------------------------------------------------------------------------------------------------------
 >Sa_chr34_3010335_3010886
 CCACACGAACAAAGTAGACATGAAGATAACGATTCTCACCTGCATCTGCTGGCTGCTGAAGGGTCCGTAGAGCTCGGAGTTCTCC--TTGTTTTCCCATTTGTACTCCCACATCACCTCGTCGCTCACTGCAGGAAAACAAACACATGCAGGTAAAAGTTACT-CAATCAATCACCCAACCAACCAACCAATCCATCCATCCTTCCACTAATAAATCAATCATTCATTCAATCAATCAAACCCTCAATTAACCCACCATCAACCAATCCATCCATCAAACTAATCAATCACTCAATGAACCAACCAATAAATAAATAAATAAATCAATCCACTAATCAA-TTAATCCCTCAATCAACCCACCAACCAACCAATCCATCCTTACACTAATCAATCACTCAACCATTTAACCAATCAACCAACCAATCCATCCATCCAACCAATAATCAATCAATCAC--------CCAACCAATCAATCCATCCATCCGCTAATCAATCAATTAATCTCTTAATCCATCCGTCCACTATAACATTCATCCATCCATTAATCAATCAAGTCA--------------------TCCATCCATCCATCCATCCAACAATCCACAATTTAATCCTTTCATCCATCCATTTCTCCATCACTCACTCCATCCATCTATCCAGGGGCATTCTCACAGGTTTGG------------------------------------------------------------------------GTCCTGGCAACGCAGGTGAAGCATTACCCAGATG---TCCCTGATCTCTTTCTCTTTCTTACAACAAATCTGTGACCATTTCGTTTCTTTCGACCAATCAG-----------------------------------------------------------------------------------------------------------------------------------------------
 >Sa_scaffold928_104321_104895
 ----------------------------------------------------------------------------------------------------------------------------------------------------------------------------------------------------------------------------------------------------------------------------------------------------------------------------CAATCAATCAATCCACTAATCAA-TTAATCCCTCAATCAACCCACCAACCAACCAATCCATCCTTACACTAATCAATCACTCAACCATTTAACCAATCAACCAACCAATCCATCCATCCAACCAATAATCAATCAATCACTCAATCAACCAACCAATCAATCCATCCATCCGCTAATCAATCAAATAATCTCTTAATCCATCCGTCCACTAAAACATTCATCCATCCATTAATCAATCAGGTCATCCATCCATCCATCTAGCCATCCATCCATCCATCCATCAAACAATCCACAATTTAATCCTTTCATCCATCCATTTCTTCATCACTCACTCCATCCATCTATCCAGGGGCATTCTCACAGGTTTTGTGATTGGTAACGGCAGTGAAATAACTTNTAGAGAATGGACTGGTAACGGCAGTGAAATAACTTAAATAAATCACCATGGCAACGCAGGTGAAGCATTACCCAGATG---TCCCTGATCTCTATC------TTACAACAAATAAGTGACCGTTTCATTTCTT-CGACCAATCAGTGACCTGTGCTATTTCTAGCCCCGCCCACATAACCCGCTCTTAC---------------------------------------------------------------------------------------------------
 >Sm_chr33_21361227_21361782_rev
 -----------------------------------------------------------------------------------------------------------------------------------------------------------------------------------------------------------------------GGTAAAAGTTACTCAATCAATCAATCACCCAACCAACCAACCAACCAACCTTCCACTAATCAATC-AATCATTCAATCAATCAATCCCTCAATCAACCCACCAACCAACCAATCCATCCATCAAACTAATCAATCAACCAACCAACCAACCAACCAATCCATCCTTCCACTAATCAATCACTCAACCATTTAACCAATTAACCAACCAATCCATCCATCCAGCCAATAATCAATCAATCACTCAATCAACCAACCAATCAATCCATCCATCCGCTAATCAATCAA----TCTCTCGATCCATCCGTCCACTAAAACATTCATCCATCCATTAATCAATCAAGTCATCCATCCATCCAT----CCATCCATCCATCCATCCATCAAACAATTCACAATTTAATCCTTTCATCCATCCATTTCTCCATCACTCACTCCATCCATCTATCCAGGGACATTCTCACAGGTTTGG-GTCTCCTAGTAGAAGT----------GTAGAGAATGGACTGGTAACGCCAGTGAAATAACTTAAATAAATCACCATG----------TGAAGCATTACCCAGATGATGTCACTGATCTCTTTCCCTTTCTTACAACAAATCTGTGACCATTTCGTTTCTT-CGACCAATCAGTGACCTGTGCTATTTCTAGCCCCGCCCACATAACCCGCTCTTACCCAAGCTGCTCTCCGCTTCCTCTTCCTGCTCCTCTTTTTTCCGGCTGTGCTGCTCGTCAAACTCATCGGCGAACATGTCCAGCTCGTCCTCTTCCTCCT

case1052
>Sa_scaffold4539_14582_14950
 -------------------------------------------------------------------------------------------------------------------------------------------------------------------------------------------------------------------------------------------------------------------------------------------------------------------------------------------------------------------------------------------------------------------------------------------------------------------------------------------------------------------------------------------------------------------------------------------------------------------------------------------------------------------------------------------------------------------------------------------------------------------------------------------------------------------------------------------------------------------------------------------------------------------------------------------------------------------------------------------------ATTATAACTGTAGTAGTAGAGCTCATTATCTACAAAAGCTTGTTT-AGAGAAATAAAAGCTGATATTGTTTCCTTCCTGCATTATTAATATCTGTGATTTATATAATCAGTAAAAGTGATAACAGATGTGATCCTGCATGCTGAATTAGAAATTAGTATAAAATACATTTAGATAAAAAGCAGCTTTACTTTTACACAAGAATCTGATTTTAAATGATTATTTTCTGAATGGAACTTTTCTGCAGCTTCCTGTAAACACTCCACTGCTCTTCATTAAAGGTGATTGGGATGTGTGTTTGTGTGTTTTAGTGTAATCAGTTCACATATTTCATATAATCCAGCATGAGCGATTGTTTTTTCTTTATAAACA----------------------------------------------------------------------------------------------------------
 >Sa_scaffold4539_14582_14956
 -------------------------------------------------------------------------------------------------------------------------------------------------------------------------------------------------------------------------------------------------------------------------------------------------------------------------------------------------------------------------------------------------------------------------------------------------------------------------------------------------------------------------------------------------------------------------------------------------------------------------------------------------------------------------------------------------------------------------------------------------------------------------------------------------------------------------------------------------------------------------------------------------------------------------------------------------------------------------------------------------ATTATAACTGTAGTAGTAGAGCTCATTATCTACAAAAGCTTGTTT-AGAGAAATAAAAGCTGATATTGTTTCCTTCCTGCATTATTAATATCTGTGATTTATATAATCAGTAAAAGTGATAACAGATGTGATCCTGCATGCTGAATTAGAAATTAGTATAAAATACATTTAGATAAAAAGCAGCTTTACTTTTACACAAGAATCTGATTTTAAATGATTATTTTCTGAATGGAACTTTTCTGCAGCTTCCTGTAAACACTCCACTGCTCTTCATTAAAGGTGATTGGGATGTGTGTTTGTGTGTTTTAGTGTAATCAGTTCACATATTTCATATAATCCAGCATGAGCGATTGTTTTTTCTTTATAAACAATTCAT----------------------------------------------------------------------------------------------------
 >Sa_chr58_797544_797905_rev
 -------------------------------------------------------------------------------------------------------------------------------------------------------------------------------------------------------------------------------------------------------------------------------------------------------------------------------------------------------------------------------------------------------------------------------------------------------------------------------------------------------------------------------------------------------------------------------------------------------------------------------------------------------------------------------------------------------------------------------------------------------------------------------------------------------------------------------------------------------------------------------------------CAGAGAAAGAAGAAGCAGAATATTGCTGAATAATCACAATTTCTTCTTC-TCCACAATATATCACATATTTCACTATATTCATTTCAGCACGTA-ATAATGCATTATAACTGTAGTAGTAGAGCTCATTATCTACAAAAGCTTCTTTTAGAGAAATAAAAGCTGATACTGTTTCCTTCCTGCATTATTAATATCTGTGATTTATATAATCAGTAAAAGTGATAACAGATGTGATCCTGCATGCTGAATTAGAAATTAGTAT--------------TAAAAAACAGCTTCACTTTTACACAAGAATCTGATTATAAATGATTATTTCCTCAATGGAACTTTTTTTTAGCTTCCTGTAAACTTTCCACTGCTCTTCATTAAAGGTGATTGGGATGTGTGTTTGTGTGTTTTAGTGTAATCAGTTCACATATTTCATATAATCCAGCATGAGCGATTGTTTTTTCTTTATAAACAATTCATTTATAACATACCTTTATTTATACCGTTATACATTTCTACAATGTTTTCACATATCCCAGGTTGTGAGGAAGCCGTATTTAGAGGGTGCGGTCAGCACCC-
 >Sa_scaffold4539_13726_14950
 ---------------------------------------------------------------------------------------------------TCTCCCCCACAACACGATACTTCACTGTTGGGATAGTGCCTGGTTTCCTCCAGATATAGCATTTAGAATTGAGGCCAAACAGTTTAATCTTGGTTTAATCAGATCAGAGAATCTCCTTCCTCACAGTCTGTAGGTCCTTTTTCCAAAGCACCTGAAAAAAGTGGGCTTCAATGATTCTTGCACTGAAGAGAGGCTTCCACCCAGCCATTCTGCCATAAAGCCAAGATTAGTGGGGGTCTGCAGTGATGGTTGCCCTCCCAGAACTTTGTACCATCTCCAAAAAGGATCTCCAGAGCTCAGTCAGGGTGGCCATCGGGTTCCTGGTCACCATTCCTACTAGACTCCTTTTCCTTGATTGCTCAGTTTCACTGGGCTAAAAGCTCTTGGACGAGTCCTGGTTGTGCCACACTTCTTCCATTTGAGAATGATGAAGGCCACTGTGCCCTTGGGAATCTTCAATGCAGCAGCAATTCTTGAACCCTTCTCTAGATCTGTGCTTTGCAACAGATTTCCACAGGTGGAATCCAGTCAAGGTGTGGAAACACCTCAGCACCAATCAAGAGAAACAGGAGGCGTCTTAGCTAAATTTCAAATGTTGTTGCAAAGGGAATGAATACTTATGT-CATGTGATACCTCAGTTTTTCATTTTCATGTATTTTTAAACATTTCTCAAATTCTGATTTCATGTTATCATTATGGGGAACTGAGTGTAGATTAATGAGAAAGGAAACAAATTTCAATGATTTTAGTATCAGACTGCAACATAATGTAATTGAAAATGAAAGTGAAGGATCTGAATTATTTCTGAATTCATGGTGTAT-ATGTACTTTTCAATCTAGA----AGCAGATATAAAGTCTATTATAACTGTAGTAGTAGAGCTCATTATCTACAAAAGCTTGTTT-AGAGAAATAAAAGCTGATATTGTTTCCTTCCTGCATTATTAATATCTGTGATTTATATAATCAGTAAAAGTGATAACAGATGTGATCCTGCATGCTGAATTAGAAATTAGTATAAAATACATTTAGATAAAAAGCAGCTTTACTTTTACACAAGAATCTGATTTTAAATGATTATTTTCTGAATGGAACTTTTCTGCAGCTTCCTGTAAACACTCCACTGCTCTTCATTAAAGGTGATTGGGATGTGTGTTTGTGTGTTTTAGTGTAATCAGTTCACATATTTCATATAATCCAGCATGAGCGATTGTTTTTTCTTTATAAACA----------------------------------------------------------------------------------------------------------
 >Sm_chr57_11827930_11829156
 AACGCTGTGGATAGGTTTTCTATTGAGGAGATCTTTGTATTTTGCTCCATTCAGCTTTCCCTCAACACTGATCAGTTGCCAAGTCCCTGCTGCTGAAAATCTCCCCCACAACACGATACTTCACTGTTGGGATAGTGCCTGGTTTCCTCCAGATATAACATTTAGAATTGAGGCCAAACAGTTTAATCTTGGTTTAATCAGATCAGAGAATCTCCTTCCTCACAGTCTGTAGGTCCTTTTTCCAAAGCACCTGAAAAAAGTGGGCTTCAATGATTCTTGCACTGAAGAGAGGCTTCCATCCAGCCATTCTGCCATAAAGCCAAGATTAGTGGGGGTCTGCAGTGATGGTTGCCCTCCCAGAACTTTGTACCATCTCCAAAAAGGATCTCCGGAGCTCAGTCAGGGTGGCCATCGGGTTCCTGGTCACCTTTCCTACTAGACTCCTTTTCCTTGATTGCTCAGTTTCACTGGGCTAAAAGCTCTTGGACGAGTCCTGGTTGTGCCACACTTCTTCCATTTGAGAATGATGAAGGCCACTGTGCCCTTGGGAATCTTCAATGCAGCAGCAATTCTTGAACCCTTCTCTAGATCTGTGCTTTGCAACAGATTTCCACAGGTGGAATCCAGTCAAGGTGTGGAAACACCTCAACACCAATCAAGAGAAATAGGAGGCGTCTGAGCTAAATTTCAAATGTTGTTGCAAAGGGTATGAATACTTATGTACATGTGATACCTCAGTTTTTCATTTTCATGTATTTTTAAACATTTCTCAAATTCTGATTTCATGTTGTCATTATGGGGAACTGAGTGTAGATTAATGAGAAAGGAAACAAATTTCAATGATTTTAGTATCAGACTGCAACATAATGAAATTGAAAATGAAAGTGAAGGATCTGAATACTTTCTGAATGCATGGTGTAT-ATGTACTTTTCAATCTAGA----AGCAGATATAAAGTCTATTATAACTGTAGTAGTAGAGCTCATTATCTACAAAAGCTTGTTTTAGAGAAATAAAAGCTGATACTGTTTCCTTCCTGCATTATTAATATCTGTGATTTATATAATCAGTAAAAGTGATAACAGATGTGATCCTGCATGCTGAATTAGAAATGAATATAAAATACATTTAGATAAAAAGCAGCTTCACTTTTACACAAGAATCTGATTTTAAATGATTATTTCCTCATTGGATCTTTTCTGCAGCTTCCTGTAAACTCTCCACTGCTCTTCATTAAAGGTGATTGGGATGTGTGTTTGTGTGTTTCAGTGTAATCAGTTCACATATTACAGATGATCCAGCATGAGCGATTGTTTTTTCTTTATAAACATGTTATTTATA------CATAAGGTATACCTTTATTTATACCGTTACACATTTCACATATCCCAGCTTGTGAGGAAGCTGTGGTCAGAGCGTGTGGTCAGCCATGG

case1053
>Sa_scaffold855_387052_387345
 ----------------------------------------------------------------------------------------------------------------------------------------------------------------------------------------------------------------------------------------------------------------------------------------------------------------------------------------------------------------------------------------------------------------------------------------------------------------------------------------------------------------------------------------------------------------------------------------------------------------------------------------------------------------------------------------------------------------------------------------------------------------------------------------------------------------------------------------------------------------------------------------------------------------------------------------------------------------------------------------------------CATAAGAGCANGGCATCTCCCTCATTCCTCATCATAAGAGCAGAGCATTTTCCACATCCAGATGATGAACTGAAAGAGCTGGACGTATTAAAGCGTCGCTGCATCGCTCTCGTACAGTATAGCGTGAGAGTGCATTGTGGGTAATGTAATA---GACACCAAAGGTGAGAACGGATCAAGGTGAAGTTATGAAAGTGGAATTTTCCGTGTTGTGAAGGATAAAGACGGAGATCGGGCGGTGCATCACGCCTCGTTCGGAGACGAGGGCTCGGTTATCGAGGTGTTGCACCGAGGCGG----------------------------------------------------------------------------------------------------
 >Sa_scaffold855_386246_387345
 ----------------------------------------------------------------------------------------------------TCTCGTCCCGCACGCCGGCCCACACACCGGCCCACACGCACTGTCTTGTCCCTCACGTTGACCCCAACACACTGTCTCGTCCCTCACACCGGCCCCCACACCGACCGTCTCGTCCCGCACACCGGCTCACACACAGTCTTGTCTAGCACACGGACCCAAACTGTCTCGTCCCGCACACTGGCCCTCACACTATTTAATCCCACATACGGACATGCACAGGCTTGTTACATTTAATACTTTTTTTTTTTT-----------AAAGCATTTGAATGAAATAAATGTATCGTAAGAATTAT----------------------------------------------ATATTTTTATTTATATATATATATATATAAAGCCACACTCTCCTAAACCCAGATTATTAATCAGACTCGGATTCTGCTTAAATTGTGTATTTTATTTTTTCCTCTTTGAGATCTTTAGTTAAAAATGCCTGCTCCCCAGGTTTCCTCACCTCACCTACATCAATACCCGTCATTAATAAGGAGCACAAATCTCTACAGAATCTAGTGGAACTTTTTCCCAGGAACATCTTCAAAACGCAAATACCGCTAACCTTCCGTCTTTTATAGCGTATGTATAGTGTTGGAAATGTTATTAGATTACCGTAGATTAAGACTCCTATTACTGAGTAATGTGACAGTTTCATGT-TAGAGTTTAATTCCTGGGATGCACAACGCAGTCGAAGCAGAGAATTTGGATGAGTTTNTTGCACAACGCAGTCAAAGCAGAGAATTTGGATGAGTTTTGGGCCAAAAGTTTGATCATTGGGCCTGAAGTATCTTATTAGAGCATAAGAGTAGAGCATTTACCTCATTCCTCATCATAAGAGCANGGCATCTCCCTCATTCCTCATCATAAGAGCAGAGCATTTTCCACATCCAGATGATGAACTGAAAGAGCTGGACGTATTAAAGCGTCGCTGCATCGCTCTCGTACAGTATAGCGTGAGAGTGCATTGTGGGTAATGTAATA---GACACCAAAGGTGAGAACGGATCAAGGTGAAGTTATGAAAGTGGAATTTTCCGTGTTGTGAAGGATAAAGACGGAGATCGGGCGGTGCATCACGCCTCGTTCGGAGACGAGGGCTCGGTTATCGAGGTGTTGCACCGAGGCGG----------------------------------------------------------------------------------------------------
 >Sa_chr47_16818105_16819193_rev
 CAGAACGGCCACGTGGACGTCCTCAAGCTGCTCCTCAAACACAACGTCGACCTGGAGGCTGAGGTAATCCTGAACTTTATCATTTCCTTCCCTCAAAACATCTCGTCCCGCACGCCGGCCCACTCACCGGCCCACACGCACTGTCTTGTCCCTCACATTGACCCCAACACACTGTCTCGTCCCTCACACCGGCCCCCACACCGACCGTCTCGTCCCGCACACCGGCTCACACACAGGCTTGTCTAGCACACGGACCCAAACTGTCTCGTCCCGCACACTGGCCCTCACACTATTTAATCCCACACATGGACATGCACAGGCTTGTTACATTTAATACTTTTTTTTTTTTTTTTTTTTTTTAAAGCATTTTAATGAAATAAATGTATAGTAAAAATTATTGCTTTTTTTATATATATATATATATATATATATATATATATATATATATATATATATATATATATATATATATAAAGCCACACTCTCCTAAACCCAGATTATTAATCAGACTCGGATTCTGCTTAAATTGTGTATTTTATTTTTTCCTCTTTGAGATCTTTAGATTAAAATGCCTGCTCCCCAGGTTTCCTCACCTCACCTACATCAATACCCGTCATTAATAAGGAGCACAAATCTCTACAGAATCTAGTGGAACTTTTTCCCAGGAACATCTTCAAAACGCAAATACCGCTAACCTTCCGTCTTTTATAGCGTATGTATGTTGTTGGAAATGTTATTAGATTACCGTAGATTAAGACTCCTATTATTGAGTAATGTGACAGTTTCATGTGTAGAGTTTAATTCCTGGGATGCACAACGCAGTC----------------------------------------AAAGCAGAGAATTTGGATGAGTTTTGGGCCAAAAGTTTGATCATTGGGCCTGAAGTTTCTTAGCAGAGCATAAGAGTAGA--------------------------------GCATCTCCCTCATTCCTCATCATTAGAGCAGAGCATTTTCCACATCCAAATGATGAACCGAAAGAGCTGGACGGATTAAAGCGCCGCTGCATCGCTCTCGTACAGTATAGCGTGAGAGTGCATTGTGGGTAATGTAATATCAGACACCAAAGGTGAGAACGGACCAAGGTGAAGTTATGAAAGTGGAATTTTCCGTGTTGTGAAGGATAAAGACGGAGATCGGGCGGTGCATCACGCCTCGTTCGGAGACGAGGGCTCGGTCATCGAGGTGTTGCACCGAGGCGGTGCCGACCTCAACGCCAGGAACAAGCGCAGACAGACCCCGTTGCACATCGCTGTCAACAAGGGCCACCTTCAGGTCGTGAAGACGCTGCTGGACTTCGG-
 >seq_of_sec2
 ----------------------------------------------------------------------------------------------------------------------------------------------------------------------------------------------------------------------------------------------------------------------------------------------------------------------------------------------------------------------------------------------------------------------------------------------------------------------------------------------------------------------------------------------------------------------------------------------------------------------------------------------------------------------------------------------------------------------------------------------------------------------------------------------------------------------------------------------------------------------------------------------------------------------------------------------------------------------------------------------------CATAAGAGCANGGCATCTCCCTCATTCCTCATCATAAGAGCAGAGCATTTTCCACATCCAGATGATGAACTGAAAGAGCTGGACGTATTAAAGCGTCGCTGCATCGCTCTCGTACAGTATAGCGTGAGAGTGCATTGTGGGTAATGTAATA---GACACCAAAGGTGAGAACGGATCAAGGTGAAGTTATGAAAGTGGAATTTTCCGTGTTGTGAAGGATAAAGACGGAGATCGGGCGGTGCATCACGCCTCGTTCGGAGACGAGGGCTCGGTTATCGAGGTGTTGCACCGAGGCGG----------------------------------------------------------------------------------------------------
 >Sm_chr46_2597207_2597502
 ------------------------------------------------------------------------------------------------------------------------------------------------------------------------------------------------------------------------------------------------------------------------------------------------------------------------------------------------------------------------------------------------------------------------------------------------------------------------------------------------------------------------------------------------------------------------------------------------------------------------------------------------------------------------------------------------------------------------------------------------------------------------------------------------------------------------AGAGTTTAATTCCTGGGATGCACAACGGAGTC-----------------------------------------AAAGAGAGAATTTAGATGAGTTTTGGGGCAAAAGTTTGATTATTGGGCAAAAAGTGTTTTAGCAGAGCATAAGAGTAGA--------------------------------GCATCTTCTTCATACCTCATCATAAGAGCAGAGTATTTTCCACATCCAGATGATGAACTGAAAGAGCTGGATGGATTAAAGCGCCGCTGCATCGCTCTTGTACAGTATAGCGCGAGAGTGCATTGTGGGTAATGTAATATCAGACACCAAAG-TGAGAACGGACATGGGTGAAGTTATAAAAGTGGAATTATCCATGTTGTGAAGGATAAAGACGGAGACCGGGCGGTGCATCATGCCTCGTTCGGAGACGAGGGCTCGGTCATCGAGGTGTTACACCGAGGCGGGGCCGACCTCAACGCCAGGAACAAGCGCAGACAGACCCCGTTGCACATCGCTGTCAACAAGGGCCACCTTCAGGTCGTGAAGACGCTGCTGGACTTCGGC

case1054
>Sm_scaffold11110_6996_7280
 -------------------------------------------------------------------------------------------------------------------------------------------------------------------------------------------------------------------------------------------------------------GAAAGCTGAACTTTTCTTAAAATCCTGATTATGCAAATTGGTTTAC-CATTTTACATCCAATGACTGATGAATGAACTGATGCTGAGATGTTTTGGGGGTTCAAACTATTCAGGTGAAACCAGTATAACGTATTTTGATCATCATAAACATAAACTAATGATAATGTAGAAAACAGCAGACACTTGTACACAATCAAGTAAATGATGTACAAAAGCATACGCAATTTAATCAAAGCAACAAGAAATGTTCTTATGATGAGCACGAACGACTAAACGATGTTGAGGT----------------------------------------------------------------------------------------------------
 >Sm_scaffold11110_6842_7280
 ---------------------------------------------------------------------------------------------------GTTTGCAGATATTAAGGATGATTTGAGAAACGCTCCAAAGCAACTGAGAAAAACTGTAACTTTGCAAACCATATATATAATATTTGCATTTCTCAAAACAATTNNNNNNNNNNNNNNNNNNNNNNNNNNNNNNNNNNNNNNNNNNNNNNNNNNNGAAAGCTGAACTTTTCTTAAAATCCTGATTATGCAAATTGGTTTAC-CATTTTACATCCAATGACTGATGAATGAACTGATGCTGAGATGTTTTGGGGGTTCAAACTATTCAGGTGAAACCAGTATAACGTATTTTGATCATCATAAACATAAACTAATGATAATGTAGAAAACAGCAGACACTTGTACACAATCAAGTAAATGATGTACAAAAGCATACGCAATTTAATCAAAGCAACAAGAAATGTTCTTATGATGAGCACGAACGACTAAACGATGTTGAGGT----------------------------------------------------------------------------------------------------
 >Sm_chr22_20352759_20353180
[truncated: 26,028,226 more chars]
